# Supplementary material for: Metabolic strategies that enable oral commensal persistence in a lower airway environment
Source: mBio. 2025 Sep 22;16(11):e01948-25. doi: 10.1128/mbio.01948-25 (PMC12607641; doi:10.1128/mbio.01948-25)
Supplement: Data set S1 — full legend in separate attachment [file mbio.01948-25-s0001.xlsx]

## Sheet: summary
growth condition	biological replicate	total reads	reads with 5' Tn sequence (Cutadapt)	reads left after processing (Cutadapt)	reads aligned exactly 1 time (Bowtie 2)	reads assigned to a gene (Rsubread)	total Tn insertion sites identified (Unix)
input	1	11726295	9,239,764 (78.8%)	8,188,726 (88.6%)	7,162,290 (87.47%)	6379601 (89.07%)	62716
input	2	39381201	32,081,355 (81.5%)	26,915,417 (83.9%)	22,826,438 (84.81%)	20169888 (88.36%)	57943
input	3	8007118	5,564,226 (69.5%)	4,303,608 (77.3%)	3,573,140 (83.03%)	3120889 (87.34%)	61487
SCFM2	1	36966780	25,629,920 (69.3%)	17,879,661 (69.8%)	16,089,610 (89.99%)	13965780 (86.80%)	47915
SCFM2	2	37476942	25,997,248 (69.4%)	18,670,243 (71.8%)	16,811,693 (90.05%)	14627231 (87.01%)	49767
SCFM2	3	39677318	28,373,123 (71.5%)	20,851,171 (73.5%)	18,880,368 (90.55%)	16407651 (86.90%)	43130
nitrate	1	227679762	8,405,608 (3.7%)	4,468,479 (53.2%)	2,451,682 (54.87%)	1938084 (79.05%)	23407
nitrate	2	32329320	17,454,238 (54.0%)	10,033,354 (57.5%)	7,489,387 (74.64%)	6448597 (86.10%)	79329
nitrate	3	26464461	13,532,725 (51.1%)	6,820,075 (50.4%)	4,579,050 (67.14%)	3853334 (84.15%)	55464
oxygen	1	219545447	84,673,232 (38.6%)	35,139,343 (41.5%)	23,884,434 (67.97%)	19954565 (83.55%)	37103
oxygen	2	21892248	9,678,864 (44.2%)	4,919,589 (50.8%)	3,599,897 (73.17%)	3099862 (86.11%)	49011
oxygen	3	197054239	53,267,232 (27.0%)	24,212,786 (45.5%)	1,5790,162 (65.21%)	13204775 (83.63%)	31520

## Sheet: annotation
GeneID	Chr	Start	End	Strand	Gene	Name	KO	COG	Category	Product
MLBGBJ_00005	contig_1	102	1037	+	CDS					Replication endonuclease
MLBGBJ_00010	contig_1	1058	1327	+	CDS					Phage protein
MLBGBJ_00015	contig_1	1415	1636	+	CDS					hypothetical protein
MLBGBJ_00020	contig_1	1645	1947	+	CDS					Nicastrin
MLBGBJ_00025	contig_1	1937	3718	+	CDS	tspB				virulence factor TspB C-terminal domain-related protein
MLBGBJ_00030	contig_1	3720	4001	+	CDS					DUF2523 domain-containing protein
MLBGBJ_00035	contig_1	4011	5186	+	CDS		K10954	COG4128	R	Zot domain-containing protein
MLBGBJ_00040	contig_1	5748	6695	+	CDS		K07486	COG3547	L	Transposase
MLBGBJ_00045	contig_1	7039	7953	-	CDS	lpxC	K02535	COG0774	M	UDP-3-O-acyl-N-acetylglucosamine deacetylase
MLBGBJ_00050	contig_1	8523	9527	+	CDS	gap	K00134	COG0057	G	type I glyceraldehyde-3-phosphate dehydrogenase
MLBGBJ_00055	contig_1	9629	10303	-	CDS	tsaA	K22900	COG1720	S	tRNA (N6-threonylcarbamoyladenosine(37)-N6)-methyltransferase TrmO
MLBGBJ_00060	contig_1	10418	11053	+	CDS	pncA	K08281	COG1335	Q	Nicotinamidase-related amidase
MLBGBJ_00065	contig_1	11090	12070	+	CDS	rfaC	K02841	COG0859	M	lipopolysaccharide heptosyltransferase I
MLBGBJ_00070	contig_1	12285	13034	+	CDS	fixA	K03521	COG2086	C	Electron transfer flavoprotein%2C alpha and beta subunits
MLBGBJ_00075	contig_1	13045	13980	+	CDS		K03522	COG2025	C	ETF domain-containing protein
MLBGBJ_00080	contig_1	14043	14654	+	CDS	yIH1				Putative translation regulator%2C IMPACT (imprinted ancient) protein family
MLBGBJ_00085	contig_1	14703	15023	-	CDS					DUF4298 domain-containing protein
MLBGBJ_00090	contig_1	15182	16453	+	CDS	purD	K01945	COG0151	F	Phosphoribosylamine--glycine ligase
MLBGBJ_00095	contig_1	16479	17078	+	CDS		K07566	COG0009	J	Threonylcarbamoyl-AMP synthase
MLBGBJ_00100	contig_1	17270	17716	-	CDS					Lipoprotein
MLBGBJ_00105	contig_1	17816	20413	+	CDS	recQ	K03654	COG0514	L	DNA helicase RecQ
MLBGBJ_00110	contig_1	20581	21036	+	CDS	doxX	K15977	COG2259	S	DoxX family protein
MLBGBJ_00115	contig_1	21118	21420	+	CDS					hypothetical protein
MLBGBJ_00120	contig_1	21528	22370	+	CDS		K09930	COG3220	S	UPF0276 protein NMA0228
MLBGBJ_00125	contig_1	22360	23046	+	CDS		K09929	COG3219	S	DUF2063 domain-containing protein
MLBGBJ_00130	contig_1	23188	24639	-	CDS	ftsY	K03110	COG0552	U	Signal recognition particle receptor FtsY
MLBGBJ_00135	contig_1	24785	26353	+	CDS	msrB	K12267	COG0225;COG0229	O;O	bifunctional peptide-methionine (S)-S-oxide reductase MsrA/peptide-methionine (R)-S-oxide reductase MsrB
MLBGBJ_00140	contig_1	26874	27296	+	CDS					hypothetical protein
MLBGBJ_00145	contig_1	27338	28345	-	CDS	tnp	K07481	COG3039	L	IS5 family transposase
MLBGBJ_00150	contig_1	28424	28732	-	CDS					Transposase
MLBGBJ_00155	contig_1	28817	29605	-	CDS		K02169	COG2226	H	Methyltransferase
MLBGBJ_00160	contig_1	29690	30277	-	CDS		K04068	COG0602	O	4Fe-4S cluster-binding domain-containing protein
MLBGBJ_00165	contig_1	30274	32109	-	CDS					AAA family ATPase
MLBGBJ_00170	contig_1	32119	33213	-	CDS					Chromosome partition protein Smc
MLBGBJ_00175	contig_1	33254	33709	-	CDS					PIN domain-containing protein
MLBGBJ_00180	contig_1	33714	35714	-	CDS					PIN domain-containing protein
MLBGBJ_00185	contig_1	35714	39652	-	CDS		K10706			AAA domain-containing protein
MLBGBJ_00190	contig_1	39753	40499	-	CDS	bioH	K02170	COG0596	R	pimeloyl-ACP methyl ester esterase BioH
MLBGBJ_00195	contig_1	40513	41250	+	CDS	comF				ComF family protein
MLBGBJ_00200	contig_1	41314	41778	+	CDS	trmL	K03216	COG0219	J	tRNA (uridine(34)/cytosine(34)/5-carboxymethylaminomethyluridine(34)-2'-O)-methyltransferase TrmL
MLBGBJ_00205	contig_1	41929	42654	+	CDS	rlpA	K03642	COG0797	M	Endolytic peptidoglycan transglycosylase RlpA
MLBGBJ_00210	contig_1	42891	43223	+	CDS		K06193	COG2824	P	Alkylphosphonate utilization protein
MLBGBJ_00215	contig_1	43388	43906	-	CDS					Cytochrome C
MLBGBJ_00220	contig_1	44421	44591	-	CDS					Zf-HC2 domain-containing protein
MLBGBJ_00225	contig_1	44610	45200	-	CDS		K03088	COG1595	K	RNA polymerase sigma factor
MLBGBJ_00230	contig_1	45405	45671	+	CDS					DUF3079 domain-containing protein
MLBGBJ_00235	contig_1	46145	48295	+	CDS	dinG	K03722	COG1199	KL	ATP-dependent DNA helicase DinG
MLBGBJ_00240	contig_1	48363	50132	-	CDS		K20035	COG1960	I	Acyl-CoA dehydrogenase%2C C-terminal domain protein
MLBGBJ_00245	contig_1	50473	52335	+	CDS	vacB	K01147	COG0557	K	Exoribonuclease R
MLBGBJ_00250	contig_1	52431	53297	-	CDS	rsgA	K06949	COG1162	R	ribosome small subunit-dependent GTPase A
MLBGBJ_00255	contig_1	53580	54308	-	CDS					Cytokinin riboside 5'-monophosphate phosphoribohydrolase
MLBGBJ_00260	contig_1	54494	55201	+	CDS	truC	K06175	COG0564	J	tRNA pseudouridine(65) synthase TruC
MLBGBJ_00265	contig_1	55742	57112	-	CDS	purB	K01756	COG0015	F	adenylosuccinate lyase
MLBGBJ_00270	contig_1	57213	57806	-	CDS					DUF218 domain-containing protein
MLBGBJ_00275	contig_1	58306	58599	+	CDS					Tnp-DDE-dom domain-containing protein
MLBGBJ_00280	contig_1	58640	58873	+	CDS					hypothetical protein
MLBGBJ_00285	contig_1	59120	60343	-	CDS	sstT	K07862	COG3633	E	serine/threonine transporter SstT
MLBGBJ_00290	contig_1	60598	62481	+	CDS	tamA	K07278	COG0729	M	Translocation and assembly module subunit TamA
MLBGBJ_00295	contig_1	62566	63411	+	CDS		K03442	COG0668	M	Small-conductance mechanosensitive channel
MLBGBJ_00300	contig_1	63599	64093	+	CDS		K27270	COG2096;COG3193	S;R	Heme-binding protein
MLBGBJ_00305	contig_1	64531	68640	+	CDS	tamB	K09800	COG2911	S	Translocation/assembly module TamB
MLBGBJ_00310	contig_1	68730	69347	-	CDS					Membrane protein
MLBGBJ_00315	contig_1	69707	70063	+	CDS	nuoA	K00330	COG0838	C	NADH:ubiquinone oxidoreductase subunit 3 (chain A)
MLBGBJ_00320	contig_1	70054	70536	+	CDS	nuoB	K00331	COG0377	C	NADH-quinone oxidoreductase subunit B
MLBGBJ_00325	contig_1	70549	71142	+	CDS	nuoC	K00332	COG0852	C	NADH-quinone oxidoreductase subunit C
MLBGBJ_00330	contig_1	71132	72388	+	CDS	nuoD	K00333	COG0649	C	NADH-quinone oxidoreductase subunit D
MLBGBJ_00335	contig_1	72388	72861	+	CDS	nuoE	K00334	COG1905	C	NADH-quinone oxidoreductase subunit NuoE
MLBGBJ_00340	contig_1	73176	74471	+	CDS	nuoF	K00335	COG1894	C	NADH-quinone oxidoreductase subunit NuoF
MLBGBJ_00345	contig_1	74530	76791	+	CDS	nuoG	K00336	COG1034	C	NADH-quinone oxidoreductase subunit NuoG
MLBGBJ_00350	contig_1	76794	77870	+	CDS	nuoH	K00337	COG1005	C	NADH-quinone oxidoreductase subunit NuoH
MLBGBJ_00355	contig_1	77950	78429	+	CDS	nuoI	K00338	COG1143	C	NADH-quinone oxidoreductase subunit NuoI
MLBGBJ_00360	contig_1	78441	79112	+	CDS	nuoJ	K00339	COG0839	C	NADH-quinone oxidoreductase subunit J
MLBGBJ_00365	contig_1	79109	79414	+	CDS	nuoK	K00340	COG0713	C	NADH-quinone oxidoreductase subunit NuoK
MLBGBJ_00370	contig_1	79417	81441	+	CDS	nuoL	K00341	COG1009	CP	NADH-quinone oxidoreductase subunit L
MLBGBJ_00375	contig_1	81510	81830	+	CDS					Cupin
MLBGBJ_00380	contig_1	81889	83052	+	CDS					HKD family nuclease
MLBGBJ_00385	contig_1	83170	84666	+	CDS		K00342	COG1008	C	hypothetical protein
MLBGBJ_00390	contig_1	84676	86151	+	CDS	nuoN	K00343	COG1007	C	NADH-quinone oxidoreductase subunit NuoN
MLBGBJ_00395	contig_1	86279	86578	+	CDS					PF10993 family protein
MLBGBJ_00400	contig_1	86633	87757	+	CDS	proB	K00931	COG0263	E	Glutamate 5-kinase
MLBGBJ_00405	contig_1	88120	89577	+	CDS		K01669	COG0415	L	FAD binding domain of DNA photolyase
MLBGBJ_00410	contig_1	89701	90846	+	CDS					FUSC family protein
MLBGBJ_00415	contig_1	90901	91350	+	CDS		K09943	COG3399	S	Integral membrane protein
MLBGBJ_00420	contig_1	91431	92399	+	CDS					Membrane protein
MLBGBJ_00425	contig_1	92691	93212	+	CDS	frr	K02838	COG0233	J	ribosome recycling factor
MLBGBJ_00430	contig_1	93270	94016	+	CDS	uppS	K00806	COG0020	I	isoprenyl transferase
MLBGBJ_00435	contig_1	94019	94813	+	CDS		K00981	COG0575	I	Phosphatidate cytidylyltransferase
MLBGBJ_00440	contig_1	95040	96224	+	CDS	ispC	K00099	COG0743	I	1-deoxy-D-xylulose-5-phosphate reductoisomerase
MLBGBJ_00445	contig_1	96436	97776	+	CDS	rseP	K11749	COG0750	M	RIP metalloprotease RseP
MLBGBJ_00450	contig_1	97781	100180	+	CDS	bamA	K07277	COG4775	M	outer membrane protein assembly factor BamA
MLBGBJ_00455	contig_1	100334	100846	+	CDS	ompH	K06142	COG2825	M	OmpH family outer membrane protein
MLBGBJ_00460	contig_1	101043	102086	+	CDS	lpxD	K02536	COG1044	M	UDP-3-O-(3-hydroxymyristoyl)glucosamine N-acyltransferase
MLBGBJ_00465	contig_1	102211	102660	+	CDS	fabZ	K02372	COG0764	I	3-hydroxyacyl-ACP dehydratase FabZ
MLBGBJ_00470	contig_1	102825	103547	+	CDS					Abi-like protein
MLBGBJ_00475	contig_1	103590	104366	+	CDS	lpxA	K00677	COG1043	M	acyl-ACP--UDP-N-acetylglucosamine O-acyltransferase
MLBGBJ_00480	contig_1	104712	104843	-	CDS					Lipoprotein
MLBGBJ_00485	contig_1	105419	106429	+	CDS	pdxA	K00097	COG1995	H	4-hydroxythreonine-4-phosphate dehydrogenase PdxA
MLBGBJ_00490	contig_1	106504	106815	-	CDS	lprI				LprI domain-containing protein
MLBGBJ_00495	contig_1	107027	107797	+	CDS		K03496	COG1192	D	VirC1-like protein
MLBGBJ_00500	contig_1	107991	108635	-	CDS		K07497	COG2801	L	IS3 family transposase
MLBGBJ_00505	contig_1	108747	109097	-	CDS					helix-turn-helix domain-containing protein
MLBGBJ_00510	contig_1	109214	109993	-	CDS	map	K01265	COG0024	J	type I methionyl aminopeptidase
MLBGBJ_00515	contig_1	110103	110744	-	CDS					Periplasmic protein
MLBGBJ_00520	contig_1	110814	111425	-	CDS					Phospholipid-binding domain protein
MLBGBJ_00525	contig_1	111499	112092	-	CDS	gmhA	K03271	COG0279	G	phosphoheptose isomerase
MLBGBJ_00530	contig_1	112097	112444	-	CDS	yraN	K07460	COG0792	L	YraN family protein
MLBGBJ_00535	contig_1	112500	113387	+	CDS	rsmI	K07056	COG0313	R	16S rRNA (cytidine(1402)-2'-O)-methyltransferase
MLBGBJ_00540	contig_1	113456	113827	+	CDS	marR				MarR family transcriptional regulator
MLBGBJ_00545	contig_1	113924	114703	+	CDS	xth	K01142	COG0708	L	exodeoxyribonuclease III
MLBGBJ_00550	contig_1	114690	115034	+	CDS					Integral membrane protein
MLBGBJ_00555	contig_1	115045	115575	+	CDS					Serine hydrolase
MLBGBJ_00560	contig_1	115835	116644	+	CDS	zupT	K07238	COG0428	P	zinc transporter ZupT
MLBGBJ_00565	contig_1	116718	117212	+	CDS					DUF2569 domain-containing protein
MLBGBJ_00570	contig_1	117615	117908	+	CDS					Transcriptional regulator
MLBGBJ_00575	contig_1	118044	120881	+	CDS	valS	K01873	COG0525	J	valine--tRNA ligase
MLBGBJ_00580	contig_1	121040	121381	-	CDS					Lipoprotein
MLBGBJ_00585	contig_1	121497	122417	-	CDS	lysR	K04761	COG0583	K	LysR substrate binding domain protein
MLBGBJ_00590	contig_1	122421	122696	-	CDS	minE	K03608	COG0851	D	cell division topological specificity factor MinE
MLBGBJ_00595	contig_1	122700	123515	-	CDS	minD	K03609	COG2894	D	septum site-determining protein MinD
MLBGBJ_00600	contig_1	123543	124247	-	CDS	minC	K03610	COG0850	D	septum site-determining protein MinC
MLBGBJ_00605	contig_1	124495	124845	+	CDS					Transposase
MLBGBJ_00610	contig_1	125049	125588	+	CDS		K07497	COG2801	L	IS3 family transposase
MLBGBJ_00615	contig_1	125617	125967	+	CDS					HTH-Tnp-IS630 domain-containing protein
MLBGBJ_00620	contig_1	126625	128136	-	CDS	lysS	K04567	COG1190	J	lysine--tRNA ligase
MLBGBJ_00625	contig_1	128315	129757	-	CDS	aldA	K07248	COG1012	C	aldehyde dehydrogenase
MLBGBJ_00630	contig_1	129909	129984	-	tRNA	trnK				tRNA-Lys(ttt)
MLBGBJ_00635	contig_1	130170	130568	+	CDS					Late embryogenesis abundant protein
MLBGBJ_00640	contig_1	130694	131476	+	CDS	trpC	K01609	COG0134	E	indole-3-glycerol phosphate synthase TrpC
MLBGBJ_00645	contig_1	131414	131545	-	CDS					hypothetical protein
MLBGBJ_00650	contig_1	131562	132371	-	CDS	dapB	K00215	COG0289	E	4-hydroxy-tetrahydrodipicolinate reductase
MLBGBJ_00655	contig_1	132388	132771	-	CDS	bamE	K06186	COG2913	J	Outer membrane protein assembly factor BamE
MLBGBJ_00660	contig_1	132993	133427	+	CDS	fur	K03711	COG0735	P	ferric iron uptake transcriptional regulator
MLBGBJ_00665	contig_1	133620	134345	+	CDS	aat	K00684	COG2360	O	leucyl/phenylalanyl-tRNA--protein transferase
MLBGBJ_00670	contig_1	134731	135192	-	CDS	dtd	K07560	COG1490	J	D-aminoacyl-tRNA deacylase
MLBGBJ_00675	contig_1	135389	136261	-	CDS	ppiC				PpiC domain-containing protein
MLBGBJ_00680	contig_1	136296	136565	-	CDS		K05527	COG0271	T	BolA-like protein
MLBGBJ_00685	contig_1	136565	136855	-	CDS	yciI	K09780	COG2350	S	YciI family protein
MLBGBJ_00690	contig_1	136859	137389	-	CDS		K06190	COG2917	D	septation protein A
MLBGBJ_00695	contig_1	137734	140199	+	CDS	fimV	K07288	COG3170	NU	LysM domain-containing protein
MLBGBJ_00700	contig_1	140331	141143	+	CDS	truA	K06173	COG0101	J	tRNA pseudouridine(38-40) synthase TruA
MLBGBJ_00705	contig_1	141731	141789	+	ncRNA	porB				porB RNA
MLBGBJ_00710	contig_1	141844	142929	+	CDS	porB	K18133	COG3203	M	trimeric porin PorB
MLBGBJ_00715	contig_1	143489	143932	-	CDS		K01808	COG0698	G	Sugar-phosphate isomerase%2C RpiB/LacA/LacB family
MLBGBJ_00720	contig_1	144326	146716	-	CDS	gyrB	K02470	COG0187	L	DNA topoisomerase (ATP-hydrolyzing) subunit B
MLBGBJ_00725	contig_1	146936	148336	-	CDS		K01752	COG1760	E	L-serine ammonia-lyase
MLBGBJ_00730	contig_1	148362	149261	-	CDS	xerC	K03733	COG4973	L	tyrosine recombinase XerC
MLBGBJ_00735	contig_1	149265	149693	-	CDS					Esterase
MLBGBJ_00740	contig_1	149905	150969	+	CDS	fba	K01624	COG0191	G	fructose-bisphosphate aldolase class II
MLBGBJ_00745	contig_1	151271	151573	+	CDS					hypothetical protein
MLBGBJ_00750	contig_1	151433	152161	-	CDS		K07705	COG3279	KT	Response regulator receiver domain protein
MLBGBJ_00755	contig_1	152346	153251	-	CDS	gluQRS	K01894			tRNA glutamyl-Q(34) synthetase GluQRS
MLBGBJ_00760	contig_1	153443	154120	+	CDS	tsaB	K14742	COG1214	O	tRNA (adenosine(37)-N6)-threonylcarbamoyltransferase complex dimerization subunit type 1 TsaB
MLBGBJ_00765	contig_1	154117	154560	+	CDS	rimI	K03789	COG0456	R	ribosomal protein S18-alanine N-acetyltransferase
MLBGBJ_00770	contig_1	154554	155393	+	CDS		K21929	COG1573	L	Uracil-DNA glycosylase%2C family 4
MLBGBJ_00775	contig_1	156157	157377	-	CDS	argJ	K00620	COG1364	E	bifunctional glutamate N-acetyltransferase/amino-acid acetyltransferase ArgJ
MLBGBJ_00780	contig_1	157460	158161	-	CDS	lrgB				Murein hydrolase transporter LrgB
MLBGBJ_00785	contig_1	158161	158505	-	CDS	lrgA	K06518	COG1380	R	LrgA family protein
MLBGBJ_00790	contig_1	158726	159205	+	CDS		K06886	COG2346	R	Protozoan/cyanobacterial globin family protein
MLBGBJ_00795	contig_1	159451	160695	+	CDS		K07126	COG0790	R	hypothetical protein
MLBGBJ_00800	contig_1	160782	162119	+	CDS	murD	K01925	COG0771	M	UDP-N-acetylmuramoyl-L-alanine--D-glutamate ligase
MLBGBJ_00805	contig_1	162363	163859	+	CDS		K01426	COG0154	J	Aspartyl/glutamyl-tRNA amidotransferase subunit A
MLBGBJ_00810	contig_1	164182	165444	+	CDS	ftsW	K03588	COG0772	D	putative lipid II flippase FtsW
MLBGBJ_00815	contig_1	165448	166515	+	CDS	murG	K02563	COG0707	M	undecaprenyldiphospho-muramoylpentapeptide beta-N-acetylglucosaminyltransferase
MLBGBJ_00820	contig_1	166650	167477	+	CDS					O-methyltransferase domain protein
MLBGBJ_00825	contig_1	167516	167605	-	CDS					hypothetical protein
MLBGBJ_00830	contig_1	167732	169159	+	CDS	murC	K01924	COG0773	M	UDP-N-acetylmuramate--L-alanine ligase
MLBGBJ_00835	contig_1	169290	170204	+	CDS	ddl	K01921	COG1181	M	D-alanine--D-alanine ligase
MLBGBJ_00840	contig_1	170194	170919	+	CDS	ftsQ	K03589	COG1589	M	Cell division protein FtsQ
MLBGBJ_00845	contig_1	171000	172244	+	CDS	ftsA	K03590	COG0849	D	cell division protein FtsA
MLBGBJ_00850	contig_1	172473	173666	+	CDS	ftsZ	K03531	COG0206	D	cell division protein FtsZ
MLBGBJ_00855	contig_1	173956	174411	+	CDS					Tat pathway signal sequence domain protein
MLBGBJ_00860	contig_1	174823	175623	+	CDS	mlaF	K02065	COG1127	Q	ATPase subunit MlaF of the ABC-type intermembrane phospholipid transporter Mla
MLBGBJ_00865	contig_1	175760	176536	+	CDS	mlaE	K02066	COG0767	Q	lipid asymmetry maintenance ABC transporter permease subunit MlaE
MLBGBJ_00870	contig_1	176587	177084	+	CDS	mlaD	K02067	COG1463	Q	outer membrane lipid asymmetry maintenance protein MlaD
MLBGBJ_00875	contig_1	177121	177711	+	CDS	mlaC	K07323	COG2854	Q	Periplasmic subunit MlaC of the ABC-type intermembrane phospholipid transporter Mla
MLBGBJ_00880	contig_1	177810	178088	+	CDS		K07122	COG3113	R	STAS domain-containing protein
MLBGBJ_00885	contig_1	178085	178885	+	CDS		K04754	COG2853	M	ABC transporter
MLBGBJ_00890	contig_1	178947	180095	+	CDS	lpxB	K00748	COG0763	M	lipid-A-disaccharide synthase
MLBGBJ_00895	contig_1	180620	181210	+	CDS	rnhB	K03470	COG0164	L	ribonuclease HII
MLBGBJ_00900	contig_1	181409	182368	+	CDS		K03453	COG0385	R	Sodium transporter
MLBGBJ_00905	contig_1	182458	183840	-	CDS					Sel1 repeat family protein
MLBGBJ_00910	contig_1	184115	184663	-	CDS	orn	K13288	COG1949	A	oligoribonuclease
MLBGBJ_00915	contig_1	184865	185653	+	CDS	fabI	K00208	COG0623	I	enoyl-ACP reductase FabI
MLBGBJ_00920	contig_1	185938	186381	+	CDS	mscL	K03282	COG1970	M	large conductance mechanosensitive channel protein MscL
MLBGBJ_00925	contig_1	186618	187523	-	CDS	hslO	K04083	COG1281	O	Hsp33 family molecular chaperone HslO
MLBGBJ_00930	contig_1	187683	189326	-	CDS		K03688	COG0661	R	ABC1 family protein
MLBGBJ_00935	contig_1	189496	190155	+	CDS					NlpC/P60 family protein
MLBGBJ_00940	contig_1	190174	190392	+	CDS					Transcriptional regulator
MLBGBJ_00945	contig_1	190721	192145	+	CDS		K03310	COG1115	E	Amino acid carrier protein
MLBGBJ_00950	contig_1	192304	192927	-	CDS	rsmG	K03501	COG0357	M	16S rRNA (guanine(527)-N(7))-methyltransferase RsmG
MLBGBJ_00955	contig_1	193436	194434	-	CDS		K06179	COG0564	J	Pseudouridine synthase
MLBGBJ_00960	contig_1	195002	198031	+	CDS		K08300	COG1530	J	Ribonuclease E
MLBGBJ_00965	contig_1	198868	199338	+	CDS					hypothetical protein
MLBGBJ_00970	contig_1	199641	200855	+	CDS					Transporter%2C major facilitator family protein
MLBGBJ_00975	contig_1	200999	202282	+	CDS		K08218	COG0477	GEPR	AmpG-related permease
MLBGBJ_00980	contig_1	202585	203229	+	CDS	rplC	K02906	COG0087	J	50S ribosomal protein L3
MLBGBJ_00985	contig_1	203229	203849	+	CDS	rplD	K02926	COG0088	J	50S ribosomal protein L4
MLBGBJ_00990	contig_1	203846	204160	+	CDS	rplW	K02892	COG0089	J	50S ribosomal protein L23
MLBGBJ_00995	contig_1	204166	204999	+	CDS	rplB	K02886	COG0090	J	50S ribosomal protein L2
MLBGBJ_01000	contig_1	205005	205283	+	CDS	rpsS	K02965	COG0185	J	30S ribosomal protein S19
MLBGBJ_01005	contig_1	205292	205621	+	CDS	rplV	K02890	COG0091	J	50S ribosomal protein L22
MLBGBJ_01010	contig_1	205631	206326	+	CDS	rpsC	K02982	COG0092	J	30S ribosomal protein S3
MLBGBJ_01015	contig_1	206310	206726	+	CDS	rplP	K02878	COG0197	J	50S ribosomal protein L16
MLBGBJ_01020	contig_1	206726	206917	+	CDS	rpmC	K02904	COG0255	J	50S ribosomal protein L29
MLBGBJ_01025	contig_1	206917	207180	+	CDS	rpsQ	K02961	COG0186	J	30S ribosomal protein S17
MLBGBJ_01030	contig_1	207406	207774	+	CDS	rplN	K02874	COG0093	J	50S ribosomal protein L14
MLBGBJ_01035	contig_1	207786	208109	+	CDS	rplX	K02895	COG0198	J	50S ribosomal protein L24
MLBGBJ_01040	contig_1	208119	208658	+	CDS	rplE	K02931	COG0094	J	50S ribosomal protein L5
MLBGBJ_01045	contig_1	208661	208966	+	CDS	rpsN	K02954	COG0199	J	30S ribosomal protein S14
MLBGBJ_01050	contig_1	208981	209373	+	CDS	rpsH	K02994	COG0096	J	30S ribosomal protein S8
MLBGBJ_01055	contig_1	209387	209920	+	CDS	rplF	K02933	COG0097	J	50S ribosomal protein L6
MLBGBJ_01060	contig_1	209934	210287	+	CDS	rplR	K02881	COG0256	J	50S ribosomal protein L18
MLBGBJ_01065	contig_1	210305	210823	+	CDS	rpsE	K02988	COG0098	J	30S ribosomal protein S5
MLBGBJ_01070	contig_1	210816	211001	+	CDS	rpmD	K02907	COG1841	J	50S ribosomal protein L30
MLBGBJ_01075	contig_1	211003	211437	+	CDS	rplO	K02876	COG0200	J	50S ribosomal protein L15
MLBGBJ_01080	contig_1	211637	212755	+	CDS	secY	K03076	COG0201	U	preprotein translocase subunit SecY
MLBGBJ_01085	contig_1	213177	213539	+	CDS	rpsM	K02952	COG0099	J	30S ribosomal protein S13
MLBGBJ_01090	contig_1	213559	213954	+	CDS	rpsK	K02948	COG0100	J	30S ribosomal protein S11
MLBGBJ_01095	contig_1	213970	214590	+	CDS	rpsD	K02986	COG0522	J	30S ribosomal protein S4
MLBGBJ_01100	contig_1	214616	215602	+	CDS	rpoA	K03040	COG0202	K	DNA-directed RNA polymerase subunit alpha
MLBGBJ_01105	contig_1	215627	216004	+	CDS	rplQ	K02879	COG0203	J	50S ribosomal protein L17
MLBGBJ_01110	contig_1	216532	217626	+	CDS	dadA	K03153	COG0665	E	Glycine/D-amino acid oxidase (deaminating)
MLBGBJ_01115	contig_1	217678	218136	+	CDS					Isoprenylcysteine carboxylmethyltransferase family protein
MLBGBJ_01120	contig_1	218276	218923	+	CDS					NERD domain-containing protein
MLBGBJ_01125	contig_1	218940	219557	+	CDS	thiE	K00788	COG0352	H	thiamine phosphate synthase
MLBGBJ_01130	contig_1	219664	219858	+	CDS	thiS	K03154	COG2104	H	sulfur carrier protein ThiS
MLBGBJ_01135	contig_1	219919	220707	+	CDS	thiG	K03149	COG2022	H	Thiazole synthase
MLBGBJ_01140	contig_1	220914	223703	+	CDS	polA	K02335	COG0258;COG0749	L;L	DNA polymerase I
MLBGBJ_01145	contig_1	223772	224161	+	CDS					hypothetical protein
MLBGBJ_01150	contig_1	224653	224880	-	CDS					hypothetical protein
MLBGBJ_01155	contig_1	225178	225528	-	CDS					HTH-Tnp-IS630 domain-containing protein
MLBGBJ_01160	contig_1	225712	227085	+	CDS		K07084	COG2056	R	Na+/H+ antiporter family protein
MLBGBJ_01165	contig_1	227086	227313	+	CDS		K03745	COG2900	S	Protein SlyX-like protein
MLBGBJ_01170	contig_1	227487	227813	-	CDS					Sulfurtransferase
MLBGBJ_01175	contig_1	227913	228569	-	CDS		K00573	COG2518	O	Protein-L-isoaspartate O-methyltransferase
MLBGBJ_01180	contig_1	228672	229175	-	CDS	msrC	K08968	COG1956	T	GAF domain-containing protein%2C putative methionine-R-sulfoxide reductase
MLBGBJ_01185	contig_1	229359	230132	+	CDS	tpiA	K01803	COG0149	G	triose-phosphate isomerase
MLBGBJ_01190	contig_1	230140	230502	+	CDS	secG	K03075	COG1314	U	preprotein translocase subunit SecG
MLBGBJ_01195	contig_1	230516	230601	+	tRNA	trnL				tRNA-Leu(gag)
MLBGBJ_01200	contig_1	230884	231264	+	CDS					integrase arm-type DNA-binding domain-containing protein
MLBGBJ_01205	contig_1	231299	231922	-	CDS		K06177	COG0564	J	TIGR01621 family pseudouridine synthase
MLBGBJ_01210	contig_1	231933	232505	-	CDS		K23541	COG2119	S	GDT1 family protein
MLBGBJ_01215	contig_1	232837	233424	+	CDS		K03748	COG2949	S	DUF218 domain-containing protein
MLBGBJ_01220	contig_1	233553	234923	-	CDS	ffh	K03106	COG0541	U	signal recognition particle protein
MLBGBJ_01225	contig_1	235040	235846	+	CDS					Signal transduction protein
MLBGBJ_01230	contig_1	236306	237846	+	rRNA	rrs				16S ribosomal RNA
MLBGBJ_01235	contig_1	237948	238024	+	tRNA	trnI				tRNA-Ile(gat)
MLBGBJ_01240	contig_1	238030	238105	+	tRNA	trnA				tRNA-Ala(tgc)
MLBGBJ_01245	contig_1	238537	241428	+	rRNA	rrl				23S ribosomal RNA
MLBGBJ_01250	contig_1	241522	241635	+	rRNA	rrf				5S ribosomal RNA
MLBGBJ_01255	contig_1	241973	242263	+	CDS		K02237	COG1555	L	Topoisomerase
MLBGBJ_01260	contig_1	242437	242901	+	CDS					type IV pilin protein
MLBGBJ_01265	contig_1	243085	244092	+	CDS	tnp	K07481	COG3039	L	IS5 family transposase
MLBGBJ_01270	contig_1	244694	245044	-	CDS					HTH-Tnp-IS630 domain-containing protein
MLBGBJ_01275	contig_1	245212	246525	-	CDS		K06901	COG2252	R	Permease
MLBGBJ_01280	contig_1	246697	247290	-	CDS					IS30 family transposase
MLBGBJ_01285	contig_1	247395	248201	+	CDS	tra5				Transposase InsO and inactivated derivatives
MLBGBJ_01290	contig_1	248402	249409	-	CDS	tnp	K07481	COG3039	L	IS5 family transposase
MLBGBJ_01295	contig_1	249406	249780	-	CDS					helix-turn-helix domain-containing protein
MLBGBJ_01300	contig_1	249961	253485	-	CDS					YadA-like family protein
MLBGBJ_01305	contig_1	254150	255082	+	CDS		K24180	COG0679	R	Transporter%2C auxin efflux carrier (AEC) family protein
MLBGBJ_01310	contig_1	255339	256622	-	CDS	hemL	K01845	COG0001	H	glutamate-1-semialdehyde 2%2C1-aminomutase
MLBGBJ_01315	contig_1	256856	257242	+	CDS					Secreted protein
MLBGBJ_01320	contig_1	257446	258774	+	CDS	miaB	K06168	COG0621	J	tRNA (N6-isopentenyl adenosine(37)-C2)-methylthiotransferase MiaB
MLBGBJ_01325	contig_1	259012	261804	-	CDS	ileS	K01870	COG0060	J	isoleucine--tRNA ligase
MLBGBJ_01330	contig_1	262062	262265	+	CDS					IS5/IS1182 family transposase
MLBGBJ_01335	contig_1	262419	263069	+	CDS					IS5 family transposase
MLBGBJ_01340	contig_1	263632	264420	+	CDS		K25132	COG4558	P	Periplasmic binding protein
MLBGBJ_01345	contig_1	264648	265580	+	CDS		K25111	COG0609	P	Iron chelate uptake ABC transporter%2C FeCT family%2C permease protein
MLBGBJ_01350	contig_1	265582	266325	+	CDS					ABC transporter%2C ATP-binding protein
MLBGBJ_01355	contig_1	266545	266985	-	CDS					PLDc-N domain-containing protein
MLBGBJ_01360	contig_1	267406	267756	+	CDS					HTH-Tnp-IS630 domain-containing protein
MLBGBJ_01365	contig_1	268437	268751	-	CDS	raiA	K05808	COG1544	J	Ribosomal subunit interface protein
MLBGBJ_01370	contig_1	268818	270170	-	CDS	rpoN	K03092	COG1508	K	RNA polymerase factor sigma-54
MLBGBJ_01375	contig_1	270415	271149	-	CDS	lptB	K06861	COG1137	R	LPS export ABC transporter ATP-binding protein
MLBGBJ_01380	contig_1	271242	271772	-	CDS	lptA	K09774	COG1934	S	lipopolysaccharide transport periplasmic protein LptA
MLBGBJ_01385	contig_1	271753	272334	-	CDS	lptC	K11719	COG3117	S	LPS export ABC transporter periplasmic protein LptC
MLBGBJ_01390	contig_1	272331	272867	-	CDS	ppcD	K03270	COG1778	R	3-deoxy-D-manno-octulosonate 8-phosphate phosphatase KdsC and related HAD superfamily phosphatases
MLBGBJ_01395	contig_1	273112	274050	-	CDS	lysR	K03576	COG0583	K	DNA-binding transcriptional regulator%2C LysR family
MLBGBJ_01400	contig_1	274281	275030	+	CDS					Nif3-like dinuclear metal center hexameric protein
MLBGBJ_01405	contig_1	275153	275734	+	CDS	petA	K00411	COG0723	C	ubiquinol-cytochrome c reductase iron-sulfur subunit
MLBGBJ_01410	contig_1	275753	277276	+	CDS		K00412	COG1290	C	cytochrome bc complex cytochrome b subunit
MLBGBJ_01415	contig_1	277291	278076	+	CDS	cYT1	K00413	COG2857	C	Cytochrome c1
MLBGBJ_01420	contig_1	278291	279058	-	CDS	moeB	K21029	COG0476	H	Molybdopterin-synthase adenylyltransferase MoeB
MLBGBJ_01425	contig_1	279432	280466	+	CDS		K25284	COG4606	P	Iron chelate uptake ABC transporter%2C FeCT family%2C permease protein
MLBGBJ_01430	contig_1	280456	281454	+	CDS		K25283	COG4605	P	Iron chelate uptake ABC transporter%2C FeCT family%2C permease protein
MLBGBJ_01435	contig_1	281616	283481	+	CDS					Acyltransferase
MLBGBJ_01440	contig_1	283540	284163	+	CDS	fmdE				FmdE domain-containing protein
MLBGBJ_01445	contig_1	284190	284993	+	CDS		K25285	COG4604	P	ABC transporter%2C ATP-binding protein
MLBGBJ_01450	contig_1	285125	286090	+	CDS		K07482	COG2826	L	IS30 family transposase
MLBGBJ_01455	contig_1	286297	286584	+	CDS					hypothetical protein
MLBGBJ_01460	contig_1	286540	286977	-	CDS					Transposase%2C IS4 family
MLBGBJ_01465	contig_1	286916	287335	-	CDS	tnp				IS5 family ISNemu1B transposase ORF A
MLBGBJ_01470	contig_1	287651	288694	-	CDS	queA	K07568	COG0809	J	tRNA preQ1(34) S-adenosylmethionine ribosyltransferase-isomerase QueA
MLBGBJ_01475	contig_1	288721	289953	+	CDS	apbC	K03593	COG0489	D	iron-sulfur cluster carrier protein ApbC
MLBGBJ_01480	contig_1	290124	290199	+	tRNA	trnK				tRNA-Lys(ttt)
MLBGBJ_01485	contig_1	290558	291541	+	CDS		K07482	COG2826	L	IS30 family transposase
MLBGBJ_01490	contig_1	291538	291846	+	CDS					Transposase
MLBGBJ_01495	contig_1	291779	292174	-	CDS					hypothetical protein
MLBGBJ_01500	contig_1	292482	293312	-	CDS					Glycosyltransferase%2C group 2 family protein
MLBGBJ_01505	contig_1	293309	293737	-	CDS					IS5 family transposase
MLBGBJ_01510	contig_1	293793	294101	-	CDS					Transposase
MLBGBJ_01515	contig_1	294233	295426	-	CDS	tyrB	K00813	COG1448	E	Aspartate/aromatic aminotransferase
MLBGBJ_01520	contig_1	295531	295941	-	CDS	dedA				DedA family protein
MLBGBJ_01525	contig_1	296165	296278	-	CDS					hypothetical protein
MLBGBJ_01530	contig_1	296375	296557	+	CDS					Hypot
MLBGBJ_01535	contig_1	296612	297520	+	CDS		K02429	COG0738	G	Glucose/galactose transporter
MLBGBJ_01540	contig_1	297751	298374	+	CDS					Hydrolase-4 domain-containing protein
MLBGBJ_01545	contig_1	298490	299092	-	CDS	wrbA	K03809	COG0655	R	NAD(P)H:quinone oxidoreductase
MLBGBJ_01550	contig_1	299228	300460	+	CDS	brkB	K07058	COG1295	S	Uncharacterized membrane protein%2C BrkB/YihY/UPF0761 family (not an RNase)
MLBGBJ_01555	contig_1	300555	301802	+	CDS	pseudo	K13893	COG4166	E	ABC transporter substrate-binding protein
MLBGBJ_01560	contig_1	301777	302331	+	CDS					hypothetical protein
MLBGBJ_01565	contig_1	302951	303766	-	CDS					Xylanase
MLBGBJ_01570	contig_1	304095	306203	-	CDS		K16088	COG4773	P	TonB-dependent siderophore receptor
MLBGBJ_01575	contig_1	306371	307702	-	CDS		K15378			Sugar transporter
MLBGBJ_01580	contig_1	307922	308959	-	CDS		K02529	COG1609	K	Sugar-binding domain protein
MLBGBJ_01585	contig_1	309257	310885	+	CDS	pgi	K01810	COG0166	G	glucose-6-phosphate isomerase
MLBGBJ_01590	contig_1	311272	311424	+	CDS					Transposase IS4 family
MLBGBJ_01595	contig_1	311575	311970	+	CDS					hypothetical protein
MLBGBJ_01600	contig_1	312011	312244	+	CDS					hypothetical protein
MLBGBJ_01605	contig_1	312294	313124	+	CDS	tnp				IS5 family transposase
MLBGBJ_01610	contig_1	313333	313788	-	CDS					Lipoprotein
MLBGBJ_01615	contig_1	313856	314164	+	CDS					Transposase
MLBGBJ_01620	contig_1	314097	314492	-	CDS					hypothetical protein
MLBGBJ_01625	contig_1	315000	315512	-	CDS					SH3b domain-containing protein
MLBGBJ_01630	contig_1	315606	318296	-	CDS	glnE	K00982	COG1391	OT	bifunctional [glutamate--ammonia ligase]-adenylyl-L-tyrosine phosphorylase/[glutamate--ammonia-ligase] adenylyltransferase
MLBGBJ_01635	contig_1	318556	319377	+	CDS	dapD	K00674	COG2171	E	2%2C3%2C4%2C5-tetrahydropyridine-2%2C6-dicarboxylate N-succinyltransferase
MLBGBJ_01640	contig_1	319700	320305	+	CDS	gstA	K03599	COG0625	O	Glutathione S-transferase
MLBGBJ_01645	contig_1	320325	320741	+	CDS		K03600	COG2969	R	ClpXP protease specificity-enhancing factor
MLBGBJ_01650	contig_1	320825	321322	-	CDS					Acetyltransferase%2C GNAT family
MLBGBJ_01655	contig_1	321341	321874	-	CDS					Isochorismatase family protein
MLBGBJ_01660	contig_1	322077	322325	+	CDS					GlsB/YeaQ/YmgE family stress response membrane protein
MLBGBJ_01665	contig_1	322536	322611	-	tRNA	trnH				tRNA-His(gtg)
MLBGBJ_01670	contig_1	322628	322704	-	tRNA	trnR				tRNA-Arg(tct)
MLBGBJ_01675	contig_1	322732	322809	-	tRNA	trnP				tRNA-Pro(tgg)
MLBGBJ_01680	contig_1	323050	323901	+	CDS	folD	K01491	COG0190	H	bifunctional methylenetetrahydrofolate dehydrogenase/methenyltetrahydrofolate cyclohydrolase FolD
MLBGBJ_01685	contig_1	324054	324920	-	CDS	rfbA	K00973	COG1209	M	glucose-1-phosphate thymidylyltransferase RfbA
MLBGBJ_01690	contig_1	324992	326059	-	CDS	rfbB	K01710	COG1088	M	dTDP-glucose 4%2C6-dehydratase
MLBGBJ_01695	contig_1	326443	327045	+	CDS					DUF4112 domain-containing protein
MLBGBJ_01700	contig_1	327277	328881	-	CDS		K02667	COG2204	T	Sigma-54-dependent Fis family transcriptional regulator
MLBGBJ_01705	contig_1	328874	330463	-	CDS					histidine kinase
MLBGBJ_01710	contig_1	330628	332937	-	CDS	parC	K02621	COG0188	L	DNA topoisomerase IV subunit A
MLBGBJ_01715	contig_1	333397	333675	-	CDS					DUF732 domain-containing protein
MLBGBJ_01720	contig_1	333970	334662	+	CDS					Peptidase S24-like protein
MLBGBJ_01725	contig_1	334871	335209	+	CDS	erpA	K15724	COG0316	S	iron-sulfur cluster insertion protein ErpA
MLBGBJ_01730	contig_1	335541	336209	+	CDS					DUF2116 domain-containing protein
MLBGBJ_01735	contig_1	336402	337244	+	CDS					Glutamine amidotransferases class-II
MLBGBJ_01740	contig_1	337298	337555	-	CDS					hypothetical protein
MLBGBJ_01745	contig_1	337708	338715	-	CDS	tnp	K07481	COG3039	L	IS5 family transposase
MLBGBJ_01750	contig_1	338746	338862	-	CDS					hypothetical protein
MLBGBJ_01755	contig_1	338992	340059	-	CDS		K04095	COG2184	D	Protein adenylyltransferase
MLBGBJ_01760	contig_1	340205	342478	-	CDS	tex	K06959	COG2183	K	Uncharacterized protein NMB0075
MLBGBJ_01765	contig_1	342643	344139	-	CDS	tldD	K03568	COG0312	R	metalloprotease TldD
MLBGBJ_01770	contig_1	344329	344829	+	CDS	copG				CopG family transcriptional regulator
MLBGBJ_01775	contig_1	344957	345721	+	CDS					DUF3304 domain-containing protein
MLBGBJ_01780	contig_1	345831	346121	+	CDS					Imm-NTF2-2 domain-containing protein
MLBGBJ_01785	contig_1	346203	346964	+	CDS					DNA alkylation repair protein
MLBGBJ_01790	contig_1	347007	347669	+	CDS	pspA				Phage shock protein A
MLBGBJ_01795	contig_1	347778	348305	+	CDS					hypothetical protein
MLBGBJ_01800	contig_1	348429	348878	-	CDS					PepSY domain-containing protein
MLBGBJ_01805	contig_1	348928	349272	-	CDS					PepSY domain-containing protein
MLBGBJ_01810	contig_1	349405	349632	+	CDS					TMhelix containing protein
MLBGBJ_01815	contig_1	349701	350183	+	CDS					OsmC-like protein
MLBGBJ_01820	contig_1	350411	351076	+	CDS					DUF1449 domain-containing protein
MLBGBJ_01825	contig_1	351158	351715	+	CDS					BPH-2 domain-containing protein
MLBGBJ_01830	contig_1	351784	352770	-	CDS	tnp	K07486	COG3547	L	IS110 family transposase
MLBGBJ_01835	contig_1	353446	354417	+	CDS	tnp	K07486	COG3547	L	IS110 family transposase
MLBGBJ_01840	contig_1	354573	356285	+	CDS	yqiK				Uncharacterized membrane protein YqiK%2C contains Band7/PHB/SPFH domain
MLBGBJ_01845	contig_1	356412	359894	+	CDS	smc	K03529	COG1196	D	chromosome segregation protein SMC
MLBGBJ_01850	contig_1	360078	361193	+	CDS	asd	K00133	COG0136	E	aspartate-semialdehyde dehydrogenase
MLBGBJ_01855	contig_1	361648	363690	+	CDS	recG	K03655	COG1200	LK	ATP-dependent DNA helicase RecG
MLBGBJ_01860	contig_1	364916	365362	+	CDS	pilE				Class II pilin PilE
MLBGBJ_01865	contig_1	365472	365906	+	CDS					Prepilin-type cleavage/methylation domain-containing protein
MLBGBJ_01870	contig_1	366131	367645	+	CDS					Sulfatase domain-containing protein
MLBGBJ_01875	contig_1	367713	369008	-	CDS	tyrS	K01866	COG0162	J	tyrosine--tRNA ligase
MLBGBJ_01880	contig_1	369069	370943	-	CDS	pglI				Acetyltransferase PglI
MLBGBJ_01885	contig_1	371321	372412	-	CDS	ychF	K06942	COG0012	J	redox-regulated ATPase YchF
MLBGBJ_01890	contig_1	372560	374071	-	CDS	ubiB	K03688	COG0661	R	ubiquinone biosynthesis regulatory protein kinase UbiB
MLBGBJ_01895	contig_1	374593	376119	+	CDS	putP	K11928	COG0591	ER	sodium/proline symporter PutP
MLBGBJ_01900	contig_1	376396	380001	+	CDS	putA	K13821	COG0506;COG1012;COG4230	E;C;C	bifunctional proline dehydrogenase/L-glutamate gamma-semialdehyde dehydrogenase PutA
MLBGBJ_01905	contig_1	380365	380895	-	CDS		K09889	COG3028	S	ribosome-associated protein
MLBGBJ_01910	contig_1	381069	382400	+	CDS	pmbA	K03592	COG0312	R	metalloprotease PmbA
MLBGBJ_01915	contig_1	382487	383668	+	CDS					Glycosyltransferase%2C group 1 family protein
MLBGBJ_01920	contig_1	383792	384796	+	CDS	dusA	K05539	COG0042	J	tRNA dihydrouridine(20/20a) synthase DusA
MLBGBJ_01925	contig_1	384883	385491	+	CDS					Putative TIGR01244 family protein
MLBGBJ_01930	contig_1	385797	386615	-	CDS	cysE	K00640	COG1045	E	serine O-acetyltransferase
MLBGBJ_01935	contig_1	386787	387350	+	CDS	grpE	K03687	COG0576	O	Protein GrpE
MLBGBJ_01940	contig_1	387654	389585	+	CDS	dnaK	K04043	COG0443	O	molecular chaperone DnaK
MLBGBJ_01945	contig_1	389762	391294	+	CDS		K06915	COG0433	R	AAA domain-containing protein
MLBGBJ_01950	contig_1	391858	393894	-	CDS	dcp	K01414	COG0339	E	Zn-dependent oligopeptidase%2C M3 family
MLBGBJ_01955	contig_1	394139	395005	-	CDS					Glycosyltransferase
MLBGBJ_01960	contig_1	395038	395889	-	CDS	mscS				Transporter%2C small conductance mechanosensitive ion channel MscS family protein
MLBGBJ_01965	contig_1	396192	396527	+	CDS					Threonine dehydratase
MLBGBJ_01970	contig_1	396663	397676	-	CDS	ilvC	K00053	COG0059	EH	ketol-acid reductoisomerase
MLBGBJ_01975	contig_1	397750	398043	-	CDS					Antibiotic biosynthesis monooxygenase
MLBGBJ_01980	contig_1	398106	398597	-	CDS	ilvN	K01653	COG0440	E	acetolactate synthase small subunit
MLBGBJ_01985	contig_1	398609	400336	-	CDS	ilvB	K01652	COG0028	EH	biosynthetic-type acetolactate synthase large subunit
MLBGBJ_01990	contig_1	400798	401061	-	CDS					hypothetical protein
MLBGBJ_01995	contig_1	401075	401278	+	CDS					IS5/IS1182 family transposase
MLBGBJ_02000	contig_1	401432	402016	+	CDS	pseudo				transposase
MLBGBJ_02005	contig_1	402153	403931	+	CDS					Transferrin-binding protein B
MLBGBJ_02010	contig_1	404018	406747	+	CDS	tbp1	K16087	COG1629	P	Transferrin-binding protein A
MLBGBJ_02015	contig_1	406853	407995	-	CDS	potD	K11073	COG0687	E	Spermidine/putrescine-binding periplasmic protein
MLBGBJ_02020	contig_1	408299	408562	+	CDS	rpsT	K02968	COG0268	J	30S ribosomal protein S20
MLBGBJ_02025	contig_1	408803	410023	+	CDS		K01058	COG2829	M	Phospholipase A1
MLBGBJ_02030	contig_1	410182	410862	+	CDS					DUF502 domain-containing protein
MLBGBJ_02035	contig_1	411046	411504	+	CDS					Inhibitor of vertebrate lysozyme (Ivy)
MLBGBJ_02040	contig_1	411568	413376	+	CDS	aspS	K01876	COG0173	J	aspartate--tRNA ligase
MLBGBJ_02045	contig_1	414049	415464	+	CDS					PIG-L family deacetylase
MLBGBJ_02050	contig_1	415556	416263	+	CDS	lpxH	K03269	COG2908	S	UDP-2%2C3-diacylglucosamine diphosphatase
MLBGBJ_02055	contig_1	416366	417775	-	CDS	dacB	K07259	COG2027	M	D-alanyl-D-alanine carboxypeptidase/D-alanyl-D-alanine-endopeptidase
MLBGBJ_02060	contig_1	418288	419367	+	CDS	hisC	K00817	COG0079	E	histidinol-phosphate transaminase
MLBGBJ_02065	contig_1	419397	420377	+	CDS	hisB	K01693	COG0131	E	imidazoleglycerol-phosphate dehydratase HisB
MLBGBJ_02070	contig_1	420677	422065	-	CDS					TbpB-B-D domain-containing protein
MLBGBJ_02075	contig_1	422307	424403	-	CDS		K16087	COG1629	P	TonB-dependent receptor
MLBGBJ_02080	contig_1	424774	425733	-	CDS	ceuA	K25282	COG4607	P	ABC-type enterochelin transport system%2C periplasmic component
MLBGBJ_02085	contig_1	425948	428116	-	CDS	fetA	K16087	COG1629	P	FetA
MLBGBJ_02090	contig_1	428542	428829	+	CDS	groES	K04078	COG0234	O	Co-chaperonin GroES
MLBGBJ_02095	contig_1	428935	430569	+	CDS	groL	K04077	COG0459	O	chaperonin GroEL
MLBGBJ_02100	contig_1	430682	431251	-	CDS					Yip1 domain-containing protein
MLBGBJ_02105	contig_1	431406	432263	+	CDS	parB	K03497	COG1475	K	Chromosome partitioning protein ParB
MLBGBJ_02110	contig_1	432521	432874	+	CDS		K02116	COG3312	C	ATP synthase subunit I
MLBGBJ_02115	contig_1	432864	433730	+	CDS	atpB	K02108	COG0356	C	F0F1 ATP synthase subunit A
MLBGBJ_02120	contig_1	433782	434015	+	CDS	atpE	K02110	COG0636	C	F0F1 ATP synthase subunit C
MLBGBJ_02125	contig_1	434087	434557	+	CDS	atpF	K02109	COG0711	C	F0F1 ATP synthase subunit B
MLBGBJ_02130	contig_1	434562	435095	+	CDS	atpH	K02113	COG0712	C	F0F1 ATP synthase subunit delta
MLBGBJ_02135	contig_1	435106	436653	+	CDS	atpA	K02111	COG0056	C	F0F1 ATP synthase subunit alpha
MLBGBJ_02140	contig_1	436678	437553	+	CDS	atpG	K02115	COG0224	C	F0F1 ATP synthase subunit gamma
MLBGBJ_02145	contig_1	437592	438989	+	CDS	atpD	K02112	COG0055	C	F0F1 ATP synthase subunit beta
MLBGBJ_02150	contig_1	439000	439425	+	CDS	atpC	K02114	COG0355	C	F0F1 ATP synthase subunit epsilon
MLBGBJ_02155	contig_1	439933	440556	+	CDS					NERD domain-containing protein
MLBGBJ_02160	contig_1	440782	441669	-	CDS	prmA	K02687	COG2264	J	50S ribosomal protein L11 methyltransferase
MLBGBJ_02165	contig_1	441965	443326	-	CDS	accC	K01961	COG0439	I	acetyl-CoA carboxylase biotin carboxylase subunit
MLBGBJ_02170	contig_1	443362	443553	-	CDS	pilT				Twitching motility protein PilT
MLBGBJ_02175	contig_1	443624	444085	-	CDS	accB	K02160	COG0511	I	acetyl-CoA carboxylase biotin carboxyl carrier protein
MLBGBJ_02180	contig_1	444648	445436	-	CDS		K15984	COG0500	QR	Ribosomal RNA small subunit methyltransferase J
MLBGBJ_02185	contig_1	445635	447311	+	CDS	fhs	K01938	COG2759	F	formate--tetrahydrofolate ligase
MLBGBJ_02190	contig_1	447689	449746	+	CDS	ppk1	K00937	COG0855	P	polyphosphate kinase 1
MLBGBJ_02195	contig_1	450338	450688	+	CDS					helix-turn-helix domain-containing protein
MLBGBJ_02200	contig_1	450892	451488	+	CDS		K07497	COG2801	L	IS3 family transposase
MLBGBJ_02205	contig_1	451576	453030	-	CDS	mgtE	K06213	COG2239	P	magnesium transporter
MLBGBJ_02210	contig_1	453579	454931	+	CDS	melB	K16211	COG0477	GEPR	Na+/melibiose symporter or related transporter
MLBGBJ_02215	contig_1	455054	457312	+	CDS	aTH1	K00691	COG1554	G	Kojibiose phosphorylase YcjT
MLBGBJ_02220	contig_1	457325	457990	+	CDS	pgmB	K01838	COG0637	R	beta-phosphoglucomutase
MLBGBJ_02225	contig_1	458084	458515	-	CDS	ribN	K08978	COG2510	S	Riboflavin transporter RibN%2C EamA domain
MLBGBJ_02230	contig_1	458757	459569	-	CDS					Fimbrial assembly protein%2C serogroup E1 family protein
MLBGBJ_02235	contig_1	459759	460397	-	CDS		K07018	COG2945	R	Peptidase-S15 domain-containing protein
MLBGBJ_02240	contig_1	460512	461513	-	CDS		K09973	COG3735	S	TraB/GumN family protein
MLBGBJ_02245	contig_1	461757	462635	-	CDS		K00020	COG2084	I	3-hydroxyacid dehydrogenase
MLBGBJ_02250	contig_1	462939	464057	-	CDS		K27078	COG5430	S	SCPU domain-containing protein
MLBGBJ_02255	contig_1	464048	466465	-	CDS		K07347	COG3188	NU	Fimbrial usher protein
MLBGBJ_02260	contig_1	466503	467228	-	CDS		K07346	COG3121	NU	PapD-N domain-containing protein
MLBGBJ_02265	contig_1	467265	467921	-	CDS					spore coat protein U domain-containing protein
MLBGBJ_02270	contig_1	468352	468978	+	CDS	tmk	K00943	COG0125	F	dTMP kinase
MLBGBJ_02275	contig_1	469199	470479	+	CDS	sfcA	K00029	COG0280;COG0281	C;C	Malic enzyme
MLBGBJ_02280	contig_1	470547	471194	-	CDS	gph	K22292	COG0546	R	Putative phosphoglycolate phosphatase%2C bacterial
MLBGBJ_02285	contig_1	471255	472214	-	CDS		K16264	COG1230	P	ZT-dimer domain-containing protein
MLBGBJ_02290	contig_1	472260	473087	-	CDS					DUF455 domain-containing protein
MLBGBJ_02295	contig_1	473392	474015	+	CDS	lolA	K03634	COG2834	M	outer membrane lipoprotein chaperone LolA
MLBGBJ_02300	contig_1	474229	475086	-	CDS	tehB	K16868	COG0500	QR	SAM-dependent methyltransferase TehB
MLBGBJ_02305	contig_1	475219	475668	+	CDS	rnhA	K03469	COG0328	L	ribonuclease HI
MLBGBJ_02310	contig_1	475726	477078	+	CDS		K01129	COG0232	F	deoxyguanosinetriphosphate triphosphohydrolase
MLBGBJ_02315	contig_1	477211	477287	+	tRNA	trnR				tRNA-Arg(acg)
MLBGBJ_02320	contig_1	477304	477378	+	tRNA	trnE				tRNA-Glu(ttc)
MLBGBJ_02325	contig_1	477986	478564	-	CDS	mogA	K03831	COG0521	H	molybdopterin adenylyltransferase
MLBGBJ_02330	contig_1	478925	482605	-	CDS	narG	K00370	COG5013	C	nitrate reductase subunit alpha
MLBGBJ_02335	contig_1	482926	483606	-	CDS					ABC transporter%2C ATP-binding protein
MLBGBJ_02340	contig_1	483603	484274	-	CDS	modB	K02018	COG4149	P	molybdate ABC transporter permease subunit
MLBGBJ_02345	contig_1	484299	485051	-	CDS	modA	K02020	COG0725	P	molybdate ABC transporter substrate-binding protein
MLBGBJ_02350	contig_1	485090	485896	-	CDS	tra5				Transposase InsO and inactivated derivatives
MLBGBJ_02355	contig_1	486158	486595	-	CDS		K03635	COG0314	H	Molybdopterin synthase catalytic subunit
MLBGBJ_02360	contig_1	486597	486857	-	CDS	moaD				Putative molybdopterin converting factor%2C subunit 1
MLBGBJ_02365	contig_1	486841	487314	-	CDS	moaC	K03637	COG0315	H	cyclic pyranopterin monophosphate synthase MoaC
MLBGBJ_02370	contig_1	487361	487993	-	CDS					NTP-transf-3 domain-containing protein
MLBGBJ_02375	contig_1	487995	488972	-	CDS	moaA	K03639	COG2896	H	GTP 3'%2C8-cyclase MoaA
MLBGBJ_02380	contig_1	488969	490195	-	CDS	moeA	K03750	COG0303	H	Molybdopterin molybdenumtransferase
MLBGBJ_02385	contig_1	490435	491817	-	CDS		K02575	COG2223	P	Nitrate/nitrite transporter
MLBGBJ_02390	contig_1	491878	493137	-	CDS		K02575	COG2223	P	Putative transmembrane transport protein
MLBGBJ_02395	contig_1	493418	493846	-	CDS					TOBE domain-containing protein
MLBGBJ_02400	contig_1	493897	494559	-	CDS		K07684	COG2197	TK	Response regulator receiver domain protein
MLBGBJ_02405	contig_1	495048	495731	-	CDS	narI	K00374	COG2181	C	respiratory nitrate reductase subunit gamma
MLBGBJ_02410	contig_1	495734	496402	-	CDS	narJ	K00373	COG2180	C	nitrate reductase molybdenum cofactor assembly chaperone
MLBGBJ_02415	contig_1	496402	497961	-	CDS	narH	K00371	COG1140	C	nitrate reductase subunit beta
MLBGBJ_02420	contig_1	498325	498867	-	CDS					DUF2478 domain-containing protein
MLBGBJ_02425	contig_1	499103	499945	-	CDS		K02030	COG0834	ET	ABC transporter%2C substrate-binding protein%2C family 3
MLBGBJ_02430	contig_1	500019	500270	-	CDS					Two-component sensor histidine kinase
MLBGBJ_02435	contig_1	500373	501200	+	CDS					Spore coat protein
MLBGBJ_02440	contig_1	501309	501899	+	CDS					DUF3465 domain-containing protein
MLBGBJ_02445	contig_1	502226	503395	+	CDS	metZ	K10764	COG0626	E	O-succinylhomoserine sulfhydrylase
MLBGBJ_02450	contig_1	503513	503716	+	CDS					DUF2788 domain-containing protein
MLBGBJ_02455	contig_1	503803	504645	-	CDS	kdsA	K01627	COG2877	M	3-deoxy-8-phosphooctulonate synthase
MLBGBJ_02460	contig_1	504733	505116	-	CDS	panD	K01579	COG0853	H	aspartate 1-decarboxylase
MLBGBJ_02465	contig_1	505506	505829	-	CDS	cutA1	K03926	COG1324	P	Divalent cation tolerance protein%2C CutA1 family
MLBGBJ_02470	contig_1	505840	506139	-	CDS	tonB				TonB family domain protein
MLBGBJ_02475	contig_1	506280	506948	-	CDS	serB				Histidinol-phosphatase
MLBGBJ_02480	contig_1	506945	507613	-	CDS	hda	K10763	COG0593	L	DnaA regulatory inactivator Hda
MLBGBJ_02485	contig_1	507792	508430	+	CDS	dedA	K03975	COG0586	S	DedA family protein
MLBGBJ_02490	contig_1	508500	509438	-	CDS	hemC	K01749	COG0181	H	hydroxymethylbilane synthase
MLBGBJ_02495	contig_1	509485	509862	-	CDS					Lipoprotein
MLBGBJ_02500	contig_1	510091	510606	+	CDS	ybeY	K07042	COG0319	R	rRNA maturation RNase YbeY
MLBGBJ_02505	contig_1	510608	511432	+	CDS	corC	K06189	COG4535	P	Mg2+ and Co2+ transporter CorC%2C contains CBS pair and CorC-HlyC domains
MLBGBJ_02510	contig_1	511659	512624	+	CDS		K07482	COG2826	L	IS30 family transposase
MLBGBJ_02515	contig_1	512712	513509	-	CDS		K03981	COG1651	O	Thiol:disulfide interchange protein
MLBGBJ_02520	contig_1	513648	515816	+	CDS	priA	K04066	COG1198	L	primosomal protein N'
MLBGBJ_02525	contig_1	515889	516734	-	CDS					DUF817 domain-containing protein
MLBGBJ_02530	contig_1	516900	517532	+	CDS	nth	K10773	COG0177	L	endonuclease III
MLBGBJ_02535	contig_1	517611	519257	+	CDS		K04771	COG0265	O	Periplasmic serine endoprotease DegP-like
MLBGBJ_02540	contig_1	519447	520967	+	CDS	tet(35)	K18218	COG1757	C	Na+/H+ antiporter family protein
MLBGBJ_02545	contig_1	521038	522126	+	CDS	nagZ	K01207	COG1472	G	beta-N-acetylhexosaminidase
MLBGBJ_02550	contig_1	522365	523924	-	CDS	tlyC				Hemolysin-related protein%2C contains CBS domains%2C UPF0053 family
MLBGBJ_02555	contig_1	524176	527391	-	CDS	carB	K01955	COG0458	EF	carbamoyl-phosphate synthase large subunit
MLBGBJ_02560	contig_1	527455	528267	-	CDS					hypothetical protein
MLBGBJ_02565	contig_1	529117	529506	-	CDS	ycjD				Very-short-patch-repair endonuclease
MLBGBJ_02570	contig_1	529609	529866	-	CDS					Sugar efflux transporter for intercellular exchange
MLBGBJ_02575	contig_1	530015	531145	-	CDS	carA	K01956	COG0505	EF	carbamoyl phosphate synthase small subunit
MLBGBJ_02580	contig_1	531532	531801	+	CDS					hypothetical protein
MLBGBJ_02585	contig_1	532161	532967	-	CDS	tra5				Transposase InsO and inactivated derivatives
MLBGBJ_02590	contig_1	533083	534240	-	CDS	nnrS	K07234	COG3213	P	NnrS protein
MLBGBJ_02595	contig_1	534352	534732	-	CDS					Hemerythrin domain-containing protein
MLBGBJ_02600	contig_1	534901	535365	+	CDS		K13771	COG1959	K	Transcriptional regulator%2C Rrf2 family
MLBGBJ_02605	contig_1	535860	536789	+	CDS					TonB-dependent receptor
MLBGBJ_02610	contig_1	536859	537518	+	CDS		K03561	COG0811	U	Transporter%2C MotA/TolQ/ExbB proton channel family protein
MLBGBJ_02615	contig_1	537522	537959	+	CDS		K03559	COG0848	U	Transport energizing protein%2C ExbD/TolR family
MLBGBJ_02620	contig_1	538205	538858	-	CDS	yihA	K03978	COG0218	R	ribosome biogenesis GTP-binding protein YihA/YsxC
MLBGBJ_02625	contig_1	539059	539685	+	CDS					Cytochrome c4
MLBGBJ_02630	contig_1	539929	541947	+	CDS		K07399	COG1333	O	Cytochrome C biogenesis protein
MLBGBJ_02635	contig_1	541937	543124	+	CDS	ccsB				c-type cytochrome biogenesis protein CcsB
MLBGBJ_02640	contig_1	543355	544269	-	CDS		K07001	COG1752	R	Phospholipase%2C patatin family
MLBGBJ_02645	contig_1	544406	545767	-	CDS		K07263	COG0612	R	Peptidase M16 inactive domain protein
MLBGBJ_02650	contig_1	545907	547244	-	CDS	gdhA	K00262	COG0334	E	NADP-specific glutamate dehydrogenase
MLBGBJ_02655	contig_1	547764	549602	+	CDS	glmS	K00820	COG0449	M	glutamine--fructose-6-phosphate transaminase (isomerizing)
MLBGBJ_02660	contig_1	550150	550713	+	CDS	hptA	K00760	COG0634	F	hypoxanthine-guanine phosphoribosyltransferase
MLBGBJ_02665	contig_1	550844	551281	+	CDS		K02793	COG2893	G	PTS system fructose IIA component
MLBGBJ_02670	contig_1	551329	551598	+	CDS	ptsH	K02784	COG1925	G	HPr or related phosphotransfer protein
MLBGBJ_02675	contig_1	551598	553385	+	CDS	ptsP	K08483	COG1080	G	Phosphoenolpyruvate-protein phosphotransferase
MLBGBJ_02680	contig_1	553524	554117	+	CDS					IS30 family transposase
MLBGBJ_02685	contig_1	554323	555837	-	CDS	katA	K03781	COG0753	P	catalase KatA
MLBGBJ_02690	contig_1	556131	558098	-	CDS	fhuB	K23228	COG0609	P	Fe(3+)-hydroxamate ABC transporter permease FhuB
MLBGBJ_02695	contig_1	558092	559003	-	CDS		K23227	COG0614	P	Periplasmic binding protein
MLBGBJ_02700	contig_1	559153	559917	-	CDS	fhuC	K10829	COG1120	PH	Ferrichrome ABC transporter%2C ATP-binding protein FhuC
MLBGBJ_02705	contig_1	560133	562355	-	CDS		K02014	COG1629	P	TonB-dependent siderophore receptor
MLBGBJ_02710	contig_1	562496	563788	-	CDS	avtA	K00835	COG0436	E	valine--pyruvate transaminase
MLBGBJ_02715	contig_1	563889	564461	-	CDS	ubiX	K03186	COG0163	H	Flavin prenyltransferase UbiX
MLBGBJ_02720	contig_1	564645	565328	+	CDS	gpmA	K01834	COG0588	G	2%2C3-diphosphoglycerate-dependent phosphoglycerate mutase
MLBGBJ_02725	contig_1	565412	565834	-	CDS					Secreted protein
MLBGBJ_02730	contig_1	565836	566639	-	CDS	mutT	K03574	COG0494;COG1051	LR;F	Mutator mutT protein
MLBGBJ_02735	contig_1	566715	567092	-	CDS	acpS	K00997	COG0736	I	Holo-[acyl-carrier-protein] synthase
MLBGBJ_02740	contig_1	567146	567874	-	CDS	pdxJ	K03474	COG0854	H	pyridoxine 5'-phosphate synthase
MLBGBJ_02745	contig_1	568039	569208	-	CDS	metK	K00789	COG0192;COG1812	H;E	methionine adenosyltransferase
MLBGBJ_02750	contig_1	569482	570651	+	CDS		K03734	COG1477	H	FAD:protein FMN transferase
MLBGBJ_02755	contig_1	570690	570911	+	CDS	nqrM	K05952	COG2991	S	(Na+)-NQR maturation NqrM
MLBGBJ_02760	contig_1	571188	573527	-	CDS	spoT	K00951	COG0317	TK	(p)ppGpp synthase/hydrolase%2C HD superfamily
MLBGBJ_02765	contig_1	573629	574372	+	CDS					Lipoprotein
MLBGBJ_02770	contig_1	574412	576238	+	CDS					Bacteriocin
MLBGBJ_02775	contig_1	576345	576986	+	CDS	grxB	K03675	COG2999	O	GrxB family glutaredoxin
MLBGBJ_02780	contig_1	577172	577420	-	CDS					Lipoprotein
MLBGBJ_02785	contig_1	577880	579286	+	CDS		K11927	COG0513	LKJ	DEAD/DEAH box helicase
MLBGBJ_02790	contig_1	579356	579991	-	CDS	mtrR	K03577	COG1309	K	HTH-type transcriptional regulator MtrR
MLBGBJ_02795	contig_1	580229	581512	+	CDS	mexX	K03585	COG0845	M	Efflux transporter%2C RND family%2C MFP subunit
MLBGBJ_02800	contig_1	581524	584739	+	CDS	mtrD	K18138	COG0841	V	RND transporter%2C HAE1 family
MLBGBJ_02805	contig_1	584798	586216	+	CDS	adeC	K18139	COG1538	MU	Efflux transporter%2C outer membrane factor lipoprotein%2C NodT family
MLBGBJ_02810	contig_1	586497	588572	-	CDS		K08307	COG0741	M	Murein transglycosylase
MLBGBJ_02815	contig_1	588753	590045	+	CDS	bioA	K00833	COG0161	H	adenosylmethionine--8-amino-7-oxononanoate transaminase
MLBGBJ_02820	contig_1	590042	590710	+	CDS	bioD	K01935	COG0132	H	dethiobiotin synthase
MLBGBJ_02825	contig_1	590738	591259	+	CDS		K03181	COG3161	H	Chorismate lyase
MLBGBJ_02830	contig_1	591321	592916	-	CDS	prfC	K02837	COG0480	J	peptide chain release factor 3
MLBGBJ_02835	contig_1	593080	594270	-	CDS		K01297	COG1619	V	LD-carboxypeptidase
MLBGBJ_02840	contig_1	594373	594771	-	CDS					HIT domain-containing protein
MLBGBJ_02845	contig_1	594869	596128	-	CDS	rho	K03628	COG1158	K	transcription termination factor Rho
MLBGBJ_02850	contig_1	596384	597301	-	CDS					Transmembrane protein
MLBGBJ_02855	contig_1	597557	597715	-	CDS					Membrane protein
MLBGBJ_02860	contig_1	598067	598684	+	CDS		K01817	COG0135	E	phosphoribosylanthranilate isomerase
MLBGBJ_02865	contig_1	598733	599635	+	CDS					DMT family transporter
MLBGBJ_02870	contig_1	599689	600282	+	CDS	mug				G:T/U-mismatch repair DNA glycosylase
MLBGBJ_02875	contig_1	600328	600813	+	CDS	cdiA				CdiA family toxin C-terminal domain-containing protein
MLBGBJ_02880	contig_1	601151	601303	-	CDS					hypothetical protein
MLBGBJ_02885	contig_1	601408	601569	+	CDS					Transposase
MLBGBJ_02890	contig_1	601710	602147	+	CDS					hypothetical protein
MLBGBJ_02895	contig_1	602199	603842	-	CDS	pgi	K01810	COG0166	G	glucose-6-phosphate isomerase
MLBGBJ_02900	contig_1	604165	605013	-	CDS	hexR	K19337	COG1737	K	DNA-binding transcriptional regulator HexR
MLBGBJ_02905	contig_1	605063	606064	-	CDS	glk	K00845	COG0837	G	glucokinase
MLBGBJ_02910	contig_1	606045	606740	-	CDS	pgl	K01057	COG0363	G	6-phosphogluconolactonase
MLBGBJ_02915	contig_1	606957	608402	-	CDS	zwf	K00036	COG0364	G	glucose-6-phosphate dehydrogenase
MLBGBJ_02920	contig_1	608866	610701	+	CDS	edd	K01690	COG0129	EG	phosphogluconate dehydratase
MLBGBJ_02925	contig_1	611161	611799	+	CDS	eda	K01625	COG0800	G	2-keto-3-deoxy-6-phosphogluconate aldolase
MLBGBJ_02930	contig_1	611962	612621	+	CDS	queC	K06920	COG0603	R	7-cyano-7-deazaguanine synthase QueC
MLBGBJ_02935	contig_1	612654	613169	+	CDS					DUF1543 domain-containing protein
MLBGBJ_02940	contig_1	613180	613602	+	CDS	queD	K01737	COG0720	H	6-carboxytetrahydropterin synthase QueD
MLBGBJ_02945	contig_1	613871	614242	+	CDS		K08987	COG3759	S	Uncharacterized membrane protein
MLBGBJ_02950	contig_1	614239	614877	+	CDS	queE	K10026	COG0602	O	7-carboxy-7-deazaguanine synthase
MLBGBJ_02955	contig_1	615229	617400	+	CDS					TonB-dependent siderophore receptor
MLBGBJ_02960	contig_1	617675	618739	-	CDS	tdh	K00004	COG1063	ER	Threonine dehydrogenase or related Zn-dependent dehydrogenase
MLBGBJ_02965	contig_1	618996	620414	-	CDS	glnA	K01915	COG0174	E	type I glutamate--ammonia ligase
MLBGBJ_02970	contig_1	620659	621468	+	CDS	aroE	K00014	COG0169	E	shikimate dehydrogenase
MLBGBJ_02975	contig_1	621470	622171	+	CDS	mtgA	K03814	COG0744	M	monofunctional biosynthetic peptidoglycan transglycosylase
MLBGBJ_02980	contig_1	622589	623470	-	CDS	nadC	K00767	COG0157	H	carboxylating nicotinate-nucleotide diphosphorylase
MLBGBJ_02985	contig_1	623546	624484	-	CDS					AraR-C domain-containing protein
MLBGBJ_02990	contig_1	624687	625799	+	CDS	nadA	K03517	COG0379	H	quinolinate synthase NadA
MLBGBJ_02995	contig_1	625851	627395	+	CDS	nadB	K00278	COG0029	H	L-aspartate oxidase
MLBGBJ_03000	contig_1	627531	627878	-	CDS	pseudo				HEAT repeat domain-containing protein
MLBGBJ_03005	contig_1	627871	628242	-	CDS	pseudo				HEAT repeat domain-containing protein
MLBGBJ_03010	contig_1	628317	629441	-	CDS		K04095	COG2184	D	Protein adenylyltransferase
MLBGBJ_03015	contig_1	629742	631418	+	CDS	ettA	K06020	COG0488	R	energy-dependent translational throttle protein EttA
MLBGBJ_03020	contig_1	631492	632214	-	CDS					DUF541 domain-containing protein
MLBGBJ_03025	contig_1	632353	633810	-	CDS	trkA	K03499	COG0569	P	Trk system potassium transporter TrkA
MLBGBJ_03030	contig_1	633865	635316	-	CDS		K03319	COG0471	P	Integral membrane transport protein
MLBGBJ_03035	contig_1	635547	635708	+	CDS					Transposase
MLBGBJ_03040	contig_1	635835	637088	-	CDS					NADH dehydrogenase
MLBGBJ_03045	contig_1	637085	638713	-	CDS					L-aspartate oxidase
MLBGBJ_03050	contig_1	638713	639351	-	CDS					Putative ferredoxin family protein
MLBGBJ_03055	contig_1	640177	641700	+	CDS	ttdA	K01676	COG1838;COG1951	C;C	Tartrate dehydratase alpha subunit/Fumarate hydratase class I%2C N-terminal domain
MLBGBJ_03060	contig_1	641794	642144	+	CDS					helix-turn-helix domain-containing protein
MLBGBJ_03065	contig_1	642348	642629	+	CDS					Integrase catalytic domain-containing protein
MLBGBJ_03070	contig_1	642644	642943	+	CDS					Transposase
MLBGBJ_03075	contig_1	643170	644372	+	CDS	trpB	K01696	COG0133	E	tryptophan synthase subunit beta
MLBGBJ_03080	contig_1	644536	645204	+	CDS					Methyltransf-11 domain-containing protein
MLBGBJ_03085	contig_1	645557	646384	+	CDS	mutM	K10563	COG0266	L	bifunctional DNA-formamidopyrimidine glycosylase/DNA-(apurinic or apyrimidinic site) lyase
MLBGBJ_03090	contig_1	646483	647253	+	CDS		K00655	COG0204	I	1-acyl-sn-glycerol-3-phosphate acyltransferase
MLBGBJ_03095	contig_1	647442	648179	+	CDS	grxC	K24136	COG0678;COG0695	O;O	Glutaredoxin
MLBGBJ_03100	contig_1	648432	649838	+	CDS	lpd	K00382	COG1249	C	dihydrolipoyl dehydrogenase
MLBGBJ_03105	contig_1	650121	651080	-	CDS	araC	K18991	COG2207	K	Transcriptional regulator%2C AraC family
MLBGBJ_03110	contig_1	651210	651545	+	CDS	yurZ				Uncharacterized conserved protein YurZ%2C alkylhydroperoxidase/carboxymuconolactone decarboxylase family
MLBGBJ_03115	contig_1	651672	652037	+	CDS	pspE	K03972	COG0607	P	Putative phage shock operon rhodanese PspE
MLBGBJ_03120	contig_1	652092	652586	+	CDS					DUF302 domain-containing protein
MLBGBJ_03125	contig_1	652663	653130	-	CDS	recX	K03565	COG2137	R	recombination regulator RecX
MLBGBJ_03130	contig_1	653407	654117	-	CDS	gph	K01091	COG0546	R	phosphoglycolate phosphatase
MLBGBJ_03135	contig_1	654513	655778	+	CDS	gdhA	K00260	COG0334	E	Glutamate dehydrogenase/leucine dehydrogenase
MLBGBJ_03140	contig_1	655860	656474	-	CDS					Lipoprotein
MLBGBJ_03145	contig_1	656500	657099	-	CDS	maf	K06287	COG0424	D	dTTP/UTP pyrophosphatase
MLBGBJ_03150	contig_1	657140	657676	-	CDS					Gamma carbonic anhydrase family protein
MLBGBJ_03155	contig_1	658130	658753	+	CDS		K07215	COG3230	P	Heme oxygenase
MLBGBJ_03160	contig_1	658966	660882	+	CDS					transferrin-binding protein-like solute binding protein
MLBGBJ_03165	contig_1	660994	662124	-	CDS					Deacetylase
MLBGBJ_03170	contig_1	662370	662636	+	CDS	yajC	K03210	COG1862	U	preprotein translocase subunit YajC
MLBGBJ_03175	contig_1	662712	664565	+	CDS	secD	K03072	COG0342	U	Preprotein translocase subunit SecD
MLBGBJ_03180	contig_1	664569	665504	+	CDS	secF	K03074	COG0341	U	Preprotein translocase subunit SecF
MLBGBJ_03185	contig_1	665595	666191	-	CDS		K07497	COG2801	L	IS3 family transposase
MLBGBJ_03190	contig_1	666395	666745	-	CDS					helix-turn-helix domain-containing protein
MLBGBJ_03195	contig_1	667078	667635	-	CDS					Lipoprotein
MLBGBJ_03200	contig_1	667969	669405	+	CDS	gabD	K00135	COG1012	C	Acyl-CoA reductase or other NAD-dependent aldehyde dehydrogenase
MLBGBJ_03205	contig_1	669630	670025	+	CDS					hypothetical protein
MLBGBJ_03210	contig_1	670066	670299	+	CDS					hypothetical protein
MLBGBJ_03215	contig_1	670482	671801	-	CDS					DUF445 domain-containing protein
MLBGBJ_03220	contig_1	672072	672752	-	CDS		K09792	COG2836	S	DsbD-2 domain-containing protein
MLBGBJ_03225	contig_1	673202	676456	+	CDS		K16087	COG1629	P	Receptor
MLBGBJ_03230	contig_1	676771	678543	+	CDS	dnaG	K02316	COG0358	L	DNA primase
MLBGBJ_03235	contig_1	678767	680716	+	CDS	rpoD	K03086	COG0568	K	RNA polymerase sigma factor RpoD
MLBGBJ_03240	contig_1	681189	681938	-	CDS		K22617	COG0204	I	Acyltransferase
MLBGBJ_03245	contig_1	682053	682802	-	CDS					Hemolysin
MLBGBJ_03250	contig_1	683130	684461	+	CDS					Hep/Hag repeat protein
MLBGBJ_03255	contig_1	684601	685719	+	CDS					Oxidoreductase%2C FAD/FMN-binding protein
MLBGBJ_03260	contig_1	685894	686673	+	CDS	rsmA	K02528	COG0030	J	16S rRNA (adenine(1518)-N(6)/adenine(1519)-N(6))-dimethyltransferase RsmA
MLBGBJ_03265	contig_1	686691	687419	+	CDS	ehuA	K02028	COG1126	E	ABC-type polar amino acid transport system%2C ATPase component
MLBGBJ_03270	contig_1	687542	687901	+	CDS					VacJ-like protein
MLBGBJ_03275	contig_1	687906	688340	+	CDS					Transcriptional regulator
MLBGBJ_03280	contig_1	688473	689747	+	CDS	folC	K11754	COG0285	H	bifunctional tetrahydrofolate synthase/dihydrofolate synthase
MLBGBJ_03285	contig_1	689760	690989	+	CDS	ftsN				Cell division protein FtsN
MLBGBJ_03290	contig_1	690982	691488	+	CDS	cvpA	K03558	COG1286	R	CvpA family protein
MLBGBJ_03295	contig_1	691801	692166	-	CDS	rplS	K02884	COG0335	J	50S ribosomal protein L19
MLBGBJ_03300	contig_1	692180	692929	-	CDS	trmD	K00554	COG0336	J	tRNA (guanosine(37)-N1)-methyltransferase TrmD
MLBGBJ_03305	contig_1	692929	693438	-	CDS	rimM	K02860	COG0806	J	ribosome maturation factor RimM
MLBGBJ_03310	contig_1	693457	693705	-	CDS	rpsP	K02959	COG0228	J	30S ribosomal protein S16
MLBGBJ_03315	contig_1	693782	696175	-	CDS					CoA-binding protein
MLBGBJ_03320	contig_1	696650	698065	-	CDS		K02484	COG0642	T	histidine kinase
MLBGBJ_03325	contig_1	698081	698758	-	CDS	ompR	K02483	COG0745	TK	DNA-binding response regulator%2C OmpR family%2C contains REC and winged-helix (wHTH) domain
MLBGBJ_03330	contig_1	699282	700370	+	CDS	pheA	K14170	COG1605;COG0077	E;E	prephenate dehydratase
MLBGBJ_03335	contig_1	700472	700822	+	CDS					Transposase
MLBGBJ_03340	contig_1	701026	701622	+	CDS					IS3 family transposase
MLBGBJ_03345	contig_1	701705	702145	-	CDS					CDP-paratose synthetase
MLBGBJ_03350	contig_1	702291	703532	-	CDS					Putative phage abortive infection protein
MLBGBJ_03355	contig_1	703694	706165	-	CDS	ligA	K01972	COG0272	L	NAD-dependent DNA ligase LigA
MLBGBJ_03360	contig_1	706468	707724	-	CDS	zipA				Cell division protein ZipA
MLBGBJ_03365	contig_1	707960	708532	-	CDS	ampD	K03806	COG3023	V	1%2C6-anhydro-N-acetylmuramyl-L-alanine amidase AmpD
MLBGBJ_03370	contig_1	708661	709656	+	CDS		K07082	COG1559	R	Endolytic murein transglycosylase
MLBGBJ_03375	contig_1	709727	711427	-	CDS	recJ	K07462	COG0608	L	single-stranded-DNA-specific exonuclease RecJ
MLBGBJ_03380	contig_1	711574	711849	-	CDS		K06938	COG3313	R	DUF1289 domain-containing protein
MLBGBJ_03385	contig_1	711996	713498	-	CDS	pta	K13788	COG0280;COG0857	C;R	phosphate acetyltransferase
MLBGBJ_03390	contig_1	713732	714973	-	CDS	sdaC	K03835	COG0814	E	Amino acid permease
MLBGBJ_03395	contig_1	715355	716029	+	CDS		K01673	COG0288	P	Carbonic anhydrase
MLBGBJ_03400	contig_1	716148	717713	+	CDS	sulP	K01673	COG0288	P	Inorganic anion transporter%2C SulP family
MLBGBJ_03405	contig_1	718671	719210	-	CDS	rfbC	K01790	COG1898	M	dTDP-4-dehydrorhamnose 3%2C5-epimerase
MLBGBJ_03410	contig_1	719258	720478	-	CDS	lysA	K01586	COG0019	E	diaminopimelate decarboxylase
MLBGBJ_03415	contig_1	720490	720660	-	CDS					Prokaryotic lipo-attachment site family protein
MLBGBJ_03420	contig_1	720731	721054	+	CDS	cyaY	K06202	COG1965	P	iron donor protein CyaY
MLBGBJ_03425	contig_1	721087	721506	+	CDS					DUF2251 domain-containing protein
MLBGBJ_03430	contig_1	721528	722034	+	CDS	luxS	K07173	COG1854	T	S-ribosylhomocysteine lyase
MLBGBJ_03435	contig_1	722248	723147	+	CDS	rarD	K05786	COG2962	R	EamA family transporter RarD
MLBGBJ_03440	contig_1	723224	723919	-	CDS		K00992	COG1208	MJ	Nucleotidyl transferase
MLBGBJ_03445	contig_1	724044	724499	-	CDS	hpaC	K00484	COG1853	R	4-hydroxyphenylacetate 3-monooxygenase%2C reductase component
MLBGBJ_03450	contig_1	724557	724994	-	CDS	hpaR				homoprotocatechuate degradation operon regulator HpaR
MLBGBJ_03455	contig_1	725336	725914	-	CDS					Antioxidant%2C AhpC/TSA family
MLBGBJ_03460	contig_1	726055	727086	+	CDS	gap	K00134	COG0057	G	type I glyceraldehyde-3-phosphate dehydrogenase
MLBGBJ_03465	contig_1	727152	729326	-	CDS	asmA				AsmA family protein
MLBGBJ_03470	contig_1	729781	730218	-	CDS					Transposase%2C IS4 family
MLBGBJ_03475	contig_1	730157	730576	-	CDS	tnp				IS5 family ISNemu1B transposase ORF A
MLBGBJ_03480	contig_1	730916	731110	-	CDS					IS1106 transposase
MLBGBJ_03485	contig_1	731378	732970	+	CDS	lldP	K03303	COG1620	C	L-lactate permease
MLBGBJ_03490	contig_1	733106	733750	+	CDS	hisH	K02501	COG0118	E	imidazole glycerol phosphate synthase subunit HisH
MLBGBJ_03495	contig_1	733912	734649	+	CDS	hisA	K01814	COG0106	E	1-(5-phosphoribosyl)-5-[(5-phosphoribosylamino)methylideneamino]imidazole-4-carboxamide isomerase
MLBGBJ_03500	contig_1	734959	735276	+	CDS	matE				Multidrug transporter MatE
MLBGBJ_03505	contig_1	735421	736188	+	CDS	hisF	K02500	COG0107	E	Imidazole glycerol phosphate synthase subunit HisF
MLBGBJ_03510	contig_1	736288	736686	+	CDS	hisI	K01496	COG0139	E	phosphoribosyl-AMP cyclohydrolase
MLBGBJ_03515	contig_1	736850	737173	+	CDS	hisE	K01523	COG0140	E	phosphoribosyl-ATP diphosphatase
MLBGBJ_03520	contig_1	737287	737610	+	CDS	hitA	K02503	COG0537	FGR	Protein HitA
MLBGBJ_03525	contig_1	737656	737859	+	CDS	tatA	K03116	COG1826	U	Sec-independent protein translocase subunit TatA
MLBGBJ_03530	contig_1	737863	738537	+	CDS	tatB	K03117	COG1826	U	Sec-independent protein translocase protein TatB
MLBGBJ_03535	contig_1	738546	739322	+	CDS	tatC	K03118	COG0805	U	twin-arginine translocase subunit TatC
MLBGBJ_03540	contig_1	739480	739764	+	CDS					PepSY domain-containing protein
MLBGBJ_03545	contig_1	739985	741835	+	CDS					DUF3616 domain-containing protein
MLBGBJ_03550	contig_1	742345	742998	+	CDS					Isochorismatase domain-containing protein
MLBGBJ_03555	contig_1	743219	743294	+	tRNA	trnI				tRNA-Ile2(cat)
MLBGBJ_03560	contig_1	743556	744893	+	CDS		K03308	COG0733	R	Transporter
MLBGBJ_03565	contig_1	745007	745972	+	CDS		K07482	COG2826	L	IS30 family transposase
MLBGBJ_03570	contig_1	746097	747206	-	CDS					FAD:protein FMN transferase
MLBGBJ_03575	contig_1	747340	748416	-	CDS	prfA	K02835	COG0216	J	peptide chain release factor 1
MLBGBJ_03580	contig_1	748555	749241	-	CDS		K02072	COG2011	P	ABC transporter permease
MLBGBJ_03585	contig_1	749243	749980	-	CDS	abcC	K02071	COG1135	P	ABC-type methionine transport system%2C ATPase component
MLBGBJ_03590	contig_1	750208	750408	-	CDS					DUF4287 domain-containing protein
MLBGBJ_03595	contig_1	750486	751907	-	CDS	hemN	K02495	COG0635	H	oxygen-independent coproporphyrinogen III oxidase
MLBGBJ_03600	contig_1	752051	752785	+	CDS	crp	K01420	COG0664	T	cAMP-binding domain of CRP or a regulatory subunit of cAMP-dependent protein kinases
MLBGBJ_03605	contig_1	752865	753959	+	CDS		K13985			Lactamase-B domain-containing protein
MLBGBJ_03610	contig_1	754002	754622	+	CDS		K08984	COG3647	S	DUF2238 domain-containing protein
MLBGBJ_03615	contig_1	754717	755088	-	CDS					Adhesin
MLBGBJ_03620	contig_1	755644	756912	+	CDS					Nramp family divalent metal transporter
MLBGBJ_03625	contig_1	757142	757606	-	CDS	uspA				Nucleotide-binding universal stress protein%2C UspA family
MLBGBJ_03630	contig_1	757799	758575	+	CDS	thiF	K22132	COG1179	H	ThiF family protein
MLBGBJ_03635	contig_1	758968	759939	+	CDS	tnp	K07486	COG3547	L	IS110 family transposase
MLBGBJ_03640	contig_1	760276	760530	+	CDS	pseudo				DUF2645 domain-containing protein
MLBGBJ_03645	contig_1	760659	761546	+	CDS	scpA	K05896	COG1354	S	Chromatin segregation and condensation protein Rec8/ScpA/Scc1%2C kleisin family
MLBGBJ_03650	contig_1	761685	763022	+	CDS	brnQ	K03311	COG1114	E	branched-chain amino acid transport system II carrier protein
MLBGBJ_03655	contig_1	763087	763680	-	CDS					IS30 family transposase
MLBGBJ_03660	contig_1	763816	764052	-	CDS					helix-turn-helix domain-containing protein
MLBGBJ_03665	contig_1	764239	765462	+	CDS	pncB	K00763	COG1488	H	nicotinate phosphoribosyltransferase
MLBGBJ_03670	contig_1	765711	765787	-	tRNA	trnP				tRNA-Pro(ggg)
MLBGBJ_03675	contig_1	766037	767416	+	CDS		K05802	COG3264	M	Mechanosensitive ion channel
MLBGBJ_03680	contig_1	767416	767865	+	CDS	nudB	K08310	COG0494	LR	dihydroneopterin triphosphate diphosphatase
MLBGBJ_03685	contig_1	767999	768532	+	CDS	ppa	K01507	COG0221	C	Inorganic pyrophosphatase
MLBGBJ_03690	contig_1	768794	771355	-	CDS	glnD	K00990	COG2844	O	[protein-PII] uridylyltransferase
MLBGBJ_03695	contig_1	771403	771720	-	CDS					DNA-binding helix-turn-helix protein
MLBGBJ_03700	contig_1	771790	771886	-	ncRNA	aniS				AniS
MLBGBJ_03705	contig_1	772082	772654	-	CDS	rplY	K02897	COG1825	J	50S ribosomal protein L25/general stress protein Ctc
MLBGBJ_03710	contig_1	772721	773749	-	CDS	prs	K00948	COG0462	FE	Ribose-phosphate pyrophosphokinase
MLBGBJ_03715	contig_1	773949	774024	-	tRNA	trnQ				tRNA-Gln(ttg)
MLBGBJ_03720	contig_1	774036	774111	-	tRNA	trnQ				tRNA-Gln(ttg)
MLBGBJ_03725	contig_1	774123	774198	-	tRNA	trnQ				tRNA-Gln(ttg)
MLBGBJ_03730	contig_1	774205	775050	-	CDS	ispE	K00919	COG1947	I	4-(cytidine 5'-diphospho)-2-C-methyl-D-erythritol kinase
MLBGBJ_03735	contig_1	775078	775665	-	CDS	lolB	K02494	COG3017	M	lipoprotein insertase outer membrane protein LolB
MLBGBJ_03740	contig_1	775720	777579	-	CDS					Tetratricopeptide repeat protein
MLBGBJ_03745	contig_1	777754	778371	+	CDS		K18665			CoA pyrophosphatase
MLBGBJ_03750	contig_1	778566	779429	+	CDS	galU	K00963	COG1210	M	UTP--glucose-1-phosphate uridylyltransferase GalU
MLBGBJ_03755	contig_1	779546	780289	+	CDS		K06182	COG1187	J	RNA-binding protein
MLBGBJ_03760	contig_1	780725	781642	+	CDS	ubiA	K03179	COG0382	H	4-hydroxybenzoate octaprenyltransferase
MLBGBJ_03765	contig_1	781924	782373	+	CDS	ptsN	K02806	COG1762	GT	PTS IIA-like nitrogen regulatory protein PtsN
MLBGBJ_03770	contig_1	782377	783339	+	CDS	hprK	K06023	COG1493	T	HPr(Ser) kinase/phosphatase
MLBGBJ_03775	contig_1	783320	784174	+	CDS	rapZ	K06958	COG1660	R	RNase adapter RapZ
MLBGBJ_03780	contig_1	784323	784553	+	CDS					Protocatechuate 3%2C4-dioxygenase
MLBGBJ_03785	contig_1	784708	785649	+	CDS	ylqF	K14540	COG1161	R	ribosome biogenesis GTPase YlqF
MLBGBJ_03790	contig_1	785818	786963	+	CDS	dapE	K01439	COG0624	E	succinyl-diaminopimelate desuccinylase
MLBGBJ_03795	contig_1	787445	788197	+	CDS	adaB	K00567	COG0350	L	DNA repair enzyme Ada (O6-methylguanine-DNA--protein-cysteine methyltransferase)
MLBGBJ_03800	contig_1	788419	789414	+	CDS	argF	K00611	COG0078	E	ornithine carbamoyltransferase
MLBGBJ_03805	contig_1	789670	790476	+	CDS	thiD	K00941	COG0351	H	Phosphomethylpyrimidine kinase
MLBGBJ_03810	contig_1	790556	791437	-	CDS		K00847	COG0524	G	Carbohydrate kinase
MLBGBJ_03815	contig_1	791896	792954	+	CDS	alr	K01775	COG0787	M	alanine racemase
MLBGBJ_03820	contig_1	793406	793678	+	CDS	aCT	K07166	COG3830	T	ACT domain-containing protein
MLBGBJ_03825	contig_1	793698	794516	+	CDS					TIGR00288 family protein
MLBGBJ_03830	contig_1	794571	795929	+	CDS		K09157	COG2848	S	UPF0210 protein NMC1568
MLBGBJ_03835	contig_1	796111	796500	+	CDS		K07397	COG1765	O	Osmotically inducible protein C
MLBGBJ_03840	contig_1	796859	797575	+	CDS	gntR				Transcriptional regulator%2C GntR family
MLBGBJ_03845	contig_1	797723	798805	+	CDS	trmA	K00557	COG2265	J	tRNA (uridine(54)-C5)-methyltransferase TrmA
MLBGBJ_03850	contig_1	798923	799693	+	CDS		K07090	COG0730	R	putative membrane transporter protein
MLBGBJ_03855	contig_1	799797	800888	+	CDS	aroC	K01736	COG0082	E	chorismate synthase
MLBGBJ_03860	contig_1	801126	801590	+	CDS	proQ				ProQ domain-containing protein
MLBGBJ_03865	contig_1	801864	801951	-	ncRNA	NmsRb				Neisseria metabolic switch regulator b (RcoF1/NgncR163)
MLBGBJ_03870	contig_1	802154	804811	-	CDS					Type I secretion target GGXGXDXXX repeat (2 copies)
MLBGBJ_03875	contig_1	805409	806260	-	CDS					Integrase catalytic domain-containing protein
MLBGBJ_03880	contig_1	806373	809291	-	CDS	infB	K02519	COG0532	J	translation initiation factor IF-2
MLBGBJ_03885	contig_1	809291	810793	-	CDS	nusA	K02600	COG0195	K	Transcription antitermination factor NusA%2C contains S1 and KH domains
MLBGBJ_03890	contig_1	810819	811211	-	CDS	rimP	K09748	COG0779	S	ribosome maturation factor RimP
MLBGBJ_03895	contig_1	811604	812710	+	CDS	serC	K00831	COG1932	HE	phosphoserine transaminase
MLBGBJ_03900	contig_1	812941	813498	+	CDS					Putative NAD(P)H nitroreductase
MLBGBJ_03905	contig_1	813659	814435	+	CDS	deoR	K02444	COG1349	KG	Transcriptional regulator%2C DeoR family
MLBGBJ_03910	contig_1	814545	816233	+	CDS	glnS	K01886	COG0008	J	glutamine--tRNA ligase/YqeY domain fusion protein
MLBGBJ_03915	contig_1	816308	817063	+	CDS					Transmembrane protein
MLBGBJ_03920	contig_1	817145	817462	+	CDS					Transposase
MLBGBJ_03925	contig_1	817523	817885	+	CDS					Transposase
MLBGBJ_03930	contig_1	817818	818198	-	CDS					hypothetical protein
MLBGBJ_03935	contig_1	818650	819120	+	CDS					DDE-type integrase/transposase/recombinase
MLBGBJ_03940	contig_1	819424	822177	-	CDS	secA	K03070	COG0653	U	preprotein translocase subunit SecA
MLBGBJ_03945	contig_1	822335	822757	+	CDS					DUF721 domain-containing protein
MLBGBJ_03950	contig_1	823044	823619	+	CDS	azu				azurin
MLBGBJ_03955	contig_1	823714	824223	+	CDS					Hemerythrin domain-containing protein
MLBGBJ_03960	contig_1	824343	824963	+	CDS					Diadenosine tetraphosphatase
MLBGBJ_03965	contig_1	825164	825775	+	CDS	scpB	K06024	COG1386	K	Chromosome segregation and condensation protein ScpB
MLBGBJ_03970	contig_1	825842	827101	-	CDS	rsmB	K03500	COG0144	J	16S rRNA C967 or C1407 C5-methylase%2C RsmB/RsmF family
MLBGBJ_03975	contig_1	827190	828164	-	CDS		K06041	COG0794;COG0517	M;R	Signal-transduction protein containing cAMP-binding%2C CBS%2C and nucleotidyltransferase domains
MLBGBJ_03980	contig_1	828300	829355	+	CDS	tal	K00616	COG0176	G	transaldolase
MLBGBJ_03985	contig_1	829424	830320	-	CDS		K07497	COG2801	L	IS3 family transposase
MLBGBJ_03990	contig_1	830389	830559	+	CDS					Sulfate-transp domain-containing protein
MLBGBJ_03995	contig_1	830844	831662	-	CDS					DUF1963 domain-containing protein
MLBGBJ_04000	contig_1	831785	832615	-	CDS	apaH	K01525	COG0639	T	symmetrical bis(5'-nucleosyl)-tetraphosphatase
MLBGBJ_04005	contig_1	832696	833085	-	CDS	ridA	K09022	COG0251	J	Enamine deaminase RidA%2C house cleaning of reactive enamine intermediates%2C YjgF/YER057c/UK114 family
MLBGBJ_04010	contig_1	833264	834439	-	CDS	hemW				radical SAM family heme chaperone HemW
MLBGBJ_04015	contig_1	834506	835015	-	CDS					MFS transporter
MLBGBJ_04020	contig_1	835089	835682	-	CDS	rdgB	K01519	COG0127	F	RdgB/HAM1 family non-canonical purine NTP pyrophosphatase
MLBGBJ_04025	contig_1	835692	835922	-	CDS					Exported protein
MLBGBJ_04030	contig_1	836104	837186	+	CDS	holB	K02341	COG0470	L	DNA polymerase III subunit delta'
MLBGBJ_04035	contig_1	837206	837562	+	CDS	pilZ	K02676	COG3215	NU	PilZ domain-containing protein
MLBGBJ_04040	contig_1	837567	838343	+	CDS	ycfH	K03424	COG0084	L	Putative deoxyribonuclease YcfH
MLBGBJ_04045	contig_1	838418	839107	-	CDS					CNP1-like family protein
MLBGBJ_04050	contig_1	839138	839362	+	CDS		K04085	COG0425	O	UPF0033 domain-containing protein
MLBGBJ_04055	contig_1	839376	839978	+	CDS					Lipoprotein
MLBGBJ_04060	contig_1	840211	841245	+	CDS	pyrC	K01465	COG0044;COG0418	F;F	dihydroorotase
MLBGBJ_04065	contig_1	841563	842348	-	CDS					HNH endonuclease
MLBGBJ_04070	contig_1	842573	846532	-	CDS	purL	K01952	COG0046;COG0047	F;F	phosphoribosylformylglycinamidine synthase
MLBGBJ_04075	contig_1	846882	847220	+	CDS		K04751	COG0347	E	Nitrogen regulatory protein P-II
MLBGBJ_04080	contig_1	847392	848771	+	CDS	norM	K26939	COG0534	V	sodium-coupled multidrug efflux MATE transporter NorM
MLBGBJ_04085	contig_1	848848	849888	+	CDS	murB	K00075	COG0812	M	UDP-N-acetylmuramate dehydrogenase
MLBGBJ_04090	contig_1	849906	850562	+	CDS	acrR				DNA-binding protein%2C AcrR family%2C includes nucleoid occlusion protein SlmA
MLBGBJ_04095	contig_1	850685	851536	+	CDS	dapF	K01778	COG0253	E	diaminopimelate epimerase
MLBGBJ_04100	contig_1	851533	852141	+	CDS					Integral membrane protein
MLBGBJ_04105	contig_1	852256	853188	+	CDS	cysK	K01738	COG0031	E	cysteine synthase A
MLBGBJ_04110	contig_1	853495	854007	+	CDS					Prokaryotic membrane lipolipid attachment site family protein
MLBGBJ_04115	contig_1	854075	854473	-	CDS					DUF1232 domain-containing protein
MLBGBJ_04120	contig_1	854768	855337	+	CDS	sodC	K04565	COG2032	P	superoxide dismutase [Cu-Zn] SodC
MLBGBJ_04125	contig_1	855991	856368	+	CDS	sdhC	K00241	COG2009	C	succinate dehydrogenase%2C cytochrome b556 subunit
MLBGBJ_04130	contig_1	856362	856703	+	CDS	sdhD	K00242	COG2142	C	succinate dehydrogenase%2C hydrophobic membrane anchor protein
MLBGBJ_04135	contig_1	856706	858469	+	CDS	sdhA	K00239	COG1053	C	succinate dehydrogenase flavoprotein subunit
MLBGBJ_04140	contig_1	858594	859301	+	CDS	sdhB	K00240	COG0479	C	Succinate dehydrogenase/fumarate reductase%2C Fe-S protein subunit
MLBGBJ_04145	contig_1	859305	859553	+	CDS	sdhE	K09159	COG2938	S	Succinate dehydrogenase flavin-adding protein%2C antitoxin component of the CptAB toxin-antitoxin module
MLBGBJ_04150	contig_1	859671	860954	+	CDS	gltA	K01647	COG0372	C	citrate synthase
MLBGBJ_04155	contig_1	861162	863990	+	CDS	sucA	K00164	COG0567	C	2-oxoglutarate dehydrogenase E1 component
MLBGBJ_04160	contig_1	864103	865290	+	CDS	odhB	K00658	COG0508	C	2-oxoglutarate dehydrogenase complex dihydrolipoyllysine-residue succinyltransferase
MLBGBJ_04165	contig_1	865483	865752	+	CDS					Lipoprotein
MLBGBJ_04170	contig_1	865948	867381	+	CDS	lpdA	K00382	COG1249	C	dihydrolipoyl dehydrogenase
MLBGBJ_04175	contig_1	867581	867868	+	CDS					Transmembrane protein
MLBGBJ_04180	contig_1	867967	869133	+	CDS	sucC	K01903	COG0045	C	ADP-forming succinate--CoA ligase subunit beta
MLBGBJ_04185	contig_1	869144	870034	+	CDS	sucD	K01902	COG0074	C	succinate--CoA ligase subunit alpha
MLBGBJ_04190	contig_1	870247	870681	+	CDS	elaB				ElaB family protein
MLBGBJ_04195	contig_1	870823	871221	+	CDS					Phage holin family protein
MLBGBJ_04200	contig_1	871214	871483	+	CDS					DUF3847 domain-containing protein
MLBGBJ_04205	contig_1	871643	871993	+	CDS					HTH-Tnp-IS630 domain-containing protein
MLBGBJ_04210	contig_1	872926	874530	-	CDS	nikD	K15583	COG0444	EP	nickel import ATP-binding protein NikD
MLBGBJ_04215	contig_1	874553	875461	-	CDS	oppC	K15582	COG1173	EP	oligopeptide ABC transporter permease OppC
MLBGBJ_04220	contig_1	875535	876455	-	CDS	oppB	K15581	COG0601	EP	oligopeptide ABC transporter permease OppB
MLBGBJ_04225	contig_1	876926	878722	-	CDS	pepP	K01262	COG0006	E	Xaa-Pro aminopeptidase
MLBGBJ_04230	contig_1	878818	880443	-	CDS		K15580	COG4166	E	Putative periplasmic oligopeptide-binding protein
MLBGBJ_04235	contig_1	880758	881741	+	CDS					Gram-negative porin
MLBGBJ_04240	contig_1	882265	882990	+	CDS		K02074	COG1121	P	ABC transporter%2C ATP-binding protein
MLBGBJ_04245	contig_1	883097	883972	+	CDS		K02075	COG1108	P	ABC 3 transport family protein
MLBGBJ_04250	contig_1	884073	884423	+	CDS					Transposase
MLBGBJ_04255	contig_1	884627	885223	+	CDS		K07497	COG2801	L	IS3 family transposase
MLBGBJ_04260	contig_1	885510	886931	-	CDS		K07280	COG3699		DUF560 domain-containing protein
MLBGBJ_04265	contig_1	887046	889331	-	CDS	clpA	K03694	COG0542	O	ATP-dependent Clp protease%2C ATP-binding subunit ClpA
MLBGBJ_04270	contig_1	889333	889644	-	CDS	clpS	K06891	COG2127	S	ATP-dependent Clp protease adapter ClpS
MLBGBJ_04275	contig_1	889957	890160	+	CDS	cspD	K03704	COG1278	K	Cold shock protein%2C CspA family
MLBGBJ_04280	contig_1	890243	890494	+	CDS					Branched-chain amino acid ABC transporter
MLBGBJ_04285	contig_1	890537	890896	-	CDS					STAS/SEC14 domain-containing protein
MLBGBJ_04290	contig_1	890920	891813	-	CDS					Putative membrane protein
MLBGBJ_04295	contig_1	891932	892549	-	CDS		K11068	COG1272	R	Channel protein%2C hemolysin III family
MLBGBJ_04300	contig_1	892772	892846	-	tRNA	trnE				tRNA-Glu(ttc)
MLBGBJ_04305	contig_1	892865	892941	-	tRNA	trnR				tRNA-Arg(acg)
MLBGBJ_04310	contig_1	893060	894463	+	CDS		K02342	COG0847	L	Exonuclease
MLBGBJ_04315	contig_1	894673	895470	+	CDS					Cof-like hydrolase
MLBGBJ_04320	contig_1	895511	895858	-	CDS					transposase
MLBGBJ_04325	contig_1	895988	896716	-	CDS	tACO1				YebC/PmpR family DNA-binding transcriptional regulator
MLBGBJ_04330	contig_1	897090	898508	+	CDS		K03310	COG1115	E	Alanine glycine permease
MLBGBJ_04335	contig_1	898790	898942	+	CDS					Transposase IS4 family
MLBGBJ_04340	contig_1	899093	899488	+	CDS					hypothetical protein
MLBGBJ_04345	contig_1	899529	899762	+	CDS					hypothetical protein
MLBGBJ_04350	contig_1	900017	900502	+	CDS					IS5 family transposase
MLBGBJ_04355	contig_1	900609	901580	-	CDS	tnp	K07486	COG3547	L	IS110 family transposase
MLBGBJ_04360	contig_1	901661	901939	-	CDS					hypothetical protein
MLBGBJ_04365	contig_1	902245	903399	+	CDS	dndC				DNA phosphorothioation system sulfurtransferase DndC
MLBGBJ_04370	contig_1	903368	903586	+	CDS	relB				Addiction module antitoxin RelB
MLBGBJ_04375	contig_1	903589	905634	+	CDS	dndD				AAA-23 domain-containing protein
MLBGBJ_04380	contig_1	905650	907236	+	CDS	ftsK				FtsK domain-containing protein
MLBGBJ_04385	contig_1	907411	908418	+	CDS	tnp	K07481	COG3039	L	IS5 family transposase
MLBGBJ_04390	contig_1	909018	909917	+	CDS		K02077	COG0803;COG3443	P;R	ABC transporter substrate-binding protein
MLBGBJ_04395	contig_1	910150	911019	+	CDS					Meta-pathway of phenol degradation family protein
MLBGBJ_04400	contig_1	911060	911512	+	CDS					Integral membrane protein
MLBGBJ_04405	contig_1	911562	911975	+	CDS					IPExxxVDY family protein
MLBGBJ_04410	contig_1	912205	912570	+	CDS					Phage protein
MLBGBJ_04415	contig_1	913050	913370	+	CDS					DUF4974 domain-containing protein
MLBGBJ_04420	contig_1	913324	914094	+	CDS	c39G	K06992	COG3271	R	putative double-glycine leader peptidase%2C C39-like (CLD) domain
MLBGBJ_04425	contig_1	914224	915885	+	CDS	fixX	K00311	COG0644	C	Ferredoxin-like protein FixX
MLBGBJ_04430	contig_1	916265	920098	-	CDS	glcD				FAD/FMN-containing lactate dehydrogenase/glycolate oxidase
MLBGBJ_04435	contig_1	920432	920528	+	ncRNA	Bacteria_small_SRP				Bacterial small signal recognition particle RNA
MLBGBJ_04440	contig_1	920642	921967	-	CDS		K02100	COG2814	G	MFS transporter
MLBGBJ_04445	contig_1	922513	924204	+	CDS	dld	K03777	COG0277	C	D-lactate dehydrogenase
MLBGBJ_04450	contig_1	924470	925018	+	CDS					Peroxidase-like protein
MLBGBJ_04455	contig_1	925173	926261	+	CDS					Acyl-CoA dehydrogenase%2C N-terminal domain protein
MLBGBJ_04460	contig_1	926347	926517	+	CDS	norV				Flavorubredoxin
MLBGBJ_04465	contig_1	926794	927189	+	CDS					hypothetical protein
MLBGBJ_04470	contig_1	927230	927463	+	CDS					hypothetical protein
MLBGBJ_04475	contig_1	927591	927680	-	tRNA	trnS				tRNA-Ser(cga)
MLBGBJ_04480	contig_1	927762	927852	-	tRNA	trnS				tRNA-Ser(tga)
MLBGBJ_04485	contig_1	927933	928712	-	CDS	yaaA	K09861	COG3022	S	peroxide stress protein YaaA
MLBGBJ_04490	contig_1	928884	929480	-	CDS		K07497	COG2801	L	IS3 family transposase
MLBGBJ_04495	contig_1	929684	930034	-	CDS					Transposase
MLBGBJ_04500	contig_1	930123	932135	-	CDS					Arylsulfatase
MLBGBJ_04505	contig_1	932429	934408	-	CDS	tkt	K00615	COG0021	G	transketolase
MLBGBJ_04510	contig_1	934925	936436	+	CDS	ccoG				cytochrome c oxidase accessory protein CcoG
MLBGBJ_04515	contig_1	936440	937009	+	CDS		K09926	COG3198	S	Inner membrane protein
MLBGBJ_04520	contig_1	937350	937895	+	CDS					Type IV secretion protein Rhs
MLBGBJ_04525	contig_1	937997	938557	+	CDS	pgsA	K00995	COG0558	I	CDP-diacylglycerol--glycerol-3-phosphate 3-phosphatidyltransferase
MLBGBJ_04530	contig_1	938644	938719	+	tRNA	trnG				tRNA-Gly(gcc)
MLBGBJ_04535	contig_1	938759	938834	+	tRNA	trnG				tRNA-Gly(gcc)
MLBGBJ_04540	contig_1	938861	938936	+	tRNA	trnG				tRNA-Gly(gcc)
MLBGBJ_04545	contig_1	938959	939034	+	tRNA	trnG				tRNA-Gly(gcc)
MLBGBJ_04550	contig_1	939062	939135	+	tRNA	trnC				tRNA-Cys(gca)
MLBGBJ_04555	contig_1	939146	939223	+	tRNA	trnC				tRNA-Cys(gca)
MLBGBJ_04560	contig_1	939247	939336	+	tRNA	trnL				tRNA-Leu(taa)
MLBGBJ_04565	contig_1	939737	939931	+	CDS	pseudo				Arm DNA-binding domain-containing protein
MLBGBJ_04570	contig_1	940726	941232	+	CDS	tra5				Transposase InsO and inactivated derivatives
MLBGBJ_04575	contig_1	941304	941654	-	CDS					HTH-Tnp-IS630 domain-containing protein
MLBGBJ_04580	contig_1	941911	942387	+	CDS	fur	K09823	COG0735	P	Fe2+ or Zn2+ uptake regulation protein Fur/Zur
MLBGBJ_04585	contig_1	942375	943304	+	CDS	yejR				Zinc metallochaperone YeiR/ZagA and related GTPases%2C G3E family
MLBGBJ_04590	contig_1	943504	944556	+	CDS		K13894	COG4174	R	ABC transporter%2C permease protein
MLBGBJ_04595	contig_1	944592	944768	+	CDS					Rubis-subs-bind domain-containing protein
MLBGBJ_04600	contig_1	944812	945834	+	CDS		K13895	COG4239	R	ABC transporter%2C permease protein
MLBGBJ_04605	contig_1	945942	947483	+	CDS		K01897	COG0318;COG1022	IQ;I	Long-chain-fatty-acid--CoA ligase
MLBGBJ_04610	contig_1	947659	949206	+	CDS	nikD	K13896	COG4172	R	nickel import ATP-binding protein NikD
MLBGBJ_04615	contig_1	949357	949689	+	CDS	trxA	K03671	COG0526	OC	thioredoxin TrxA
MLBGBJ_04620	contig_1	949780	951807	+	CDS	uvrB	K03702	COG0556	L	excinuclease ABC subunit UvrB
MLBGBJ_04625	contig_1	952335	952685	-	CDS					HTH-Tnp-IS630 domain-containing protein
MLBGBJ_04630	contig_1	952761	954263	+	CDS					Phage protein
MLBGBJ_04635	contig_1	954528	955499	+	CDS	tnp	K07486	COG3547	L	IS110 family transposase
MLBGBJ_04640	contig_1	956058	956426	-	CDS					hypothetical protein
MLBGBJ_04645	contig_1	956754	957350	-	CDS					IS3 family transposase
MLBGBJ_04650	contig_1	957554	957904	-	CDS					Transposase
MLBGBJ_04655	contig_1	958022	958504	-	CDS					Acyl-CoA hydrolase
MLBGBJ_04660	contig_1	958634	959710	-	CDS	corA	K03284	COG0598	P	magnesium/cobalt transporter CorA
MLBGBJ_04665	contig_1	959927	960322	+	CDS					Membrane protein
MLBGBJ_04670	contig_1	960469	961428	+	CDS		K05516	COG2214	O	DNA-binding protein
MLBGBJ_04675	contig_1	961444	961740	+	CDS	merR				MerR family transcriptional regulator
MLBGBJ_04680	contig_1	962021	962755	+	CDS		K01719	COG1587	H	uroporphyrinogen-III synthase
MLBGBJ_04685	contig_1	962742	964256	+	CDS		K02496	COG2959	H	Uroporphyrin-III C-methyltransferase
MLBGBJ_04690	contig_1	964253	965476	+	CDS	hemY	K02498	COG3071	H	HemY-N domain-containing protein
MLBGBJ_04695	contig_1	965598	966659	+	CDS	hemE	K01599	COG0407	H	uroporphyrinogen decarboxylase
MLBGBJ_04700	contig_1	966965	968458	+	CDS	cls	K06131	COG1502	I	cardiolipin synthase
MLBGBJ_04705	contig_1	968563	969486	-	CDS		K06177	COG0564	J	Pseudouridine synthase
MLBGBJ_04710	contig_1	970106	970501	+	CDS					hypothetical protein
MLBGBJ_04715	contig_1	970542	970775	+	CDS					hypothetical protein
MLBGBJ_04720	contig_1	971556	972851	+	CDS	hisS	K01892	COG0124	J	histidine--tRNA ligase
MLBGBJ_04725	contig_1	972852	973481	+	CDS					Ancillary SecYEG translocon subunit
MLBGBJ_04730	contig_1	973641	973817	-	CDS					hypothetical protein
MLBGBJ_04735	contig_1	973913	975520	+	CDS	der	K03977	COG1160	R	ribosome biogenesis GTPase Der
MLBGBJ_04740	contig_1	975889	976179	+	CDS	hfq	K03666	COG1923	R	RNA chaperone Hfq
MLBGBJ_04745	contig_1	976261	976830	+	CDS	mraW				Putative rRNA methylase
MLBGBJ_04750	contig_1	976883	977257	+	CDS	sirB				Invasion gene expression up-regulator%2C SirB
MLBGBJ_04755	contig_1	977273	977770	+	CDS	folK	K00950	COG0801	H	2-amino-4-hydroxy-6-hydroxymethyldihydropteridine diphosphokinase
MLBGBJ_04760	contig_1	977992	978627	+	CDS		K15518	COG1428	F	dTMP kinase
MLBGBJ_04765	contig_1	978737	979174	+	CDS		K03564	COG1225	O	Thioredoxin peroxidase
MLBGBJ_04770	contig_1	979345	980220	+	CDS	xerD	K04763	COG4974	L	site-specific tyrosine recombinase XerD
MLBGBJ_04775	contig_1	980469	980669	+	CDS		K02192	COG2906	P	[2Fe-2S]-binding domain protein
MLBGBJ_04780	contig_1	980833	981081	+	CDS					Glutaredoxin
MLBGBJ_04785	contig_1	981625	982488	-	CDS	rfbD	K00067	COG1091	M	dTDP-4-dehydrorhamnose reductase
MLBGBJ_04790	contig_1	982997	984433	+	CDS					Type I secretion target GGXGXDXXX repeat (2 copies)
MLBGBJ_04795	contig_1	984601	985467	+	CDS	purC	K01923	COG0152	F	phosphoribosylaminoimidazolesuccinocarboxamide synthase
MLBGBJ_04800	contig_1	985705	987825	+	CDS	pnp	K00962	COG1185	J	polyribonucleotide nucleotidyltransferase
MLBGBJ_04805	contig_1	988059	988535	-	CDS	greA	K03624	COG0782	K	transcription elongation factor GreA
MLBGBJ_04810	contig_1	988735	991875	-	CDS	ftsK	K03466	COG1674	D	Cell division protein FtsK
MLBGBJ_04815	contig_1	992024	992701	+	CDS					Integral membrane protein
MLBGBJ_04820	contig_1	992759	994534	-	CDS	cysJ	K00380	COG0369	P	assimilatory sulfite reductase (NADPH) flavoprotein subunit
MLBGBJ_04825	contig_1	994944	995168	-	CDS					hypothetical protein
MLBGBJ_04830	contig_1	995432	996814	-	CDS	pgm	K15778	COG1109	G	Phosphoglucomutase
MLBGBJ_04835	contig_1	996936	997775	-	CDS		K07054	COG2321	R	Neutral zinc metallopeptidase
MLBGBJ_04840	contig_1	997918	998352	-	CDS					Secreted protein
MLBGBJ_04845	contig_1	998345	999652	-	CDS		K00003	COG0460	E	Homoserine dehydrogenase
MLBGBJ_04850	contig_1	999895	1000269	+	CDS	rodA				Rod shape-determining protein RodA
MLBGBJ_04855	contig_1	1000422	1000916	+	CDS	tpx	K11065	COG2077	O	thiol peroxidase
MLBGBJ_04860	contig_1	1000985	1001149	-	CDS					Signal peptide protein
MLBGBJ_04865	contig_1	1001149	1002054	-	CDS	hemF	K00228	COG0408	H	oxygen-dependent coproporphyrinogen oxidase
MLBGBJ_04870	contig_1	1002218	1003468	-	CDS	glyA	K00600	COG0112	E	Serine hydroxymethyltransferase
MLBGBJ_04875	contig_1	1003601	1003978	-	CDS					Phage protein
MLBGBJ_04880	contig_1	1004114	1005271	+	CDS		K08159	COG2814	G	sugar transporter
MLBGBJ_04885	contig_1	1005604	1008084	+	CDS					TonB-denpendent receptor
MLBGBJ_04890	contig_1	1008748	1009884	+	CDS	insQ	K07496	COG0675	L	Transposase
MLBGBJ_04895	contig_1	1010051	1010377	-	CDS					protein-tyrosine-phosphatase
MLBGBJ_04900	contig_1	1010449	1010664	-	CDS					HNH endonuclease
MLBGBJ_04905	contig_1	1010833	1012146	-	CDS	rarA	K07478	COG2256	L	Replication-associated recombination protein RarA (DNA-dependent ATPase)
MLBGBJ_04910	contig_1	1012211	1013611	-	CDS					hypothetical protein
MLBGBJ_04915	contig_1	1013769	1014146	+	CDS					Lipoprotein
MLBGBJ_04920	contig_1	1014290	1015702	+	CDS	thrC	K01733	COG0498	E	threonine synthase
MLBGBJ_04925	contig_1	1015911	1016687	+	CDS	fpr	K00528	COG1018	C	Flavodoxin/ferredoxin--NADP reductase
MLBGBJ_04930	contig_1	1017033	1017233	+	CDS					Cytochrome oxidase maturation protein%2C cbb3-type
MLBGBJ_04935	contig_1	1017279	1017959	+	CDS		K12410	COG0846	K	NAD-dependent protein deacylase
MLBGBJ_04940	contig_1	1018368	1020362	-	CDS	mutL	K03572	COG0323	L	DNA mismatch repair endonuclease MutL
MLBGBJ_04945	contig_1	1020460	1021797	-	CDS	ribBA	K14652	COG0108;COG0807	H;H	bifunctional 3%2C4-dihydroxy-2-butanone-4-phosphate synthase/GTP cyclohydrolase II
MLBGBJ_04950	contig_1	1022123	1022725	+	CDS					DUF4230 domain-containing protein
MLBGBJ_04955	contig_1	1022908	1023747	+	CDS	htpX	K03799	COG0501	O	protease HtpX
MLBGBJ_04960	contig_1	1023874	1024629	+	CDS	surE	K03787	COG0496	R	5'/3'-nucleotidase SurE
MLBGBJ_04965	contig_1	1024805	1025701	+	CDS	lysM	K06194	COG0739	M	Peptidoglycan-binding protein LysM
MLBGBJ_04970	contig_1	1025936	1026274	+	CDS					AraC-binding domain-containing protein
MLBGBJ_04975	contig_1	1026425	1027537	+	CDS		K01992	COG0842;COG1277;COG1668;COG1682;COG3694	V;R;CP;GM;R	ABC transporter permease
MLBGBJ_04980	contig_1	1027627	1027911	+	CDS					hypothetical protein
MLBGBJ_04985	contig_1	1027936	1029390	+	CDS		K19593	COG1538	MU	Efflux transporter outer membrane subunit
MLBGBJ_04990	contig_1	1029443	1030651	-	CDS		K02824	COG2233	F	uracil-xanthine permease family protein
MLBGBJ_04995	contig_1	1031451	1032128	+	CDS	frpC				FrpC operon protein
MLBGBJ_05000	contig_1	1032151	1032264	+	CDS					hypothetical protein
MLBGBJ_05005	contig_1	1032455	1032928	+	CDS					hypothetical protein
MLBGBJ_05010	contig_1	1033228	1034571	+	CDS		K08324	COG1012	C	Aldehyde dehydrogenase (NAD) family protein
MLBGBJ_05015	contig_1	1034919	1035767	-	CDS		K03616	COG2878	C	Electron transport complex%2C RnfABCDGE type%2C B subunit
MLBGBJ_05020	contig_1	1036011	1036772	-	CDS					Endo/exonuclease/phosphatase domain-containing protein
MLBGBJ_05025	contig_1	1036936	1038489	-	CDS		K12984	COG0463	M	Beta-1%2C4-glucosyltransferase
MLBGBJ_05030	contig_1	1038537	1039496	-	CDS					IU-nuc-hydro domain-containing protein
MLBGBJ_05035	contig_1	1039585	1040550	+	CDS		K05541	COG0042	J	tRNA-dihydrouridine(16) synthase
MLBGBJ_05040	contig_1	1040831	1041049	+	CDS		K01821	COG1942	R	Tautomerase
MLBGBJ_05045	contig_1	1041244	1041702	-	CDS					Cytochrome C
MLBGBJ_05050	contig_1	1041829	1042656	+	CDS		K16066	COG4221	R	Oxidoreductase%2C short chain dehydrogenase/reductase family protein
MLBGBJ_05055	contig_1	1042718	1043386	-	CDS					DUF3108 domain-containing protein
MLBGBJ_05060	contig_1	1043459	1044265	-	CDS	tra5				Transposase InsO and inactivated derivatives
MLBGBJ_05065	contig_1	1044323	1045360	-	CDS					Tetratricopeptide repeat protein
MLBGBJ_05070	contig_1	1045398	1046024	-	CDS	purN	K11175	COG0299	F	phosphoribosylglycinamide formyltransferase
MLBGBJ_05075	contig_1	1046249	1047070	-	CDS		K03772	COG0545	O	Peptidyl-prolyl cis-trans isomerase
MLBGBJ_05080	contig_1	1047198	1047638	-	CDS		K02339	COG2927	L	DNA polymerase III%2C chi subunit
MLBGBJ_05085	contig_1	1047763	1049373	-	CDS					Tat pathway signal sequence domain protein
MLBGBJ_05090	contig_1	1049453	1049833	-	CDS	speD				adenosylmethionine decarboxylase
MLBGBJ_05095	contig_1	1049830	1049991	-	CDS	yjcZ				Sporulation protein YjcZ
MLBGBJ_05100	contig_1	1049995	1051515	-	CDS					DUF4178 domain-containing protein
MLBGBJ_05105	contig_1	1051788	1052810	-	CDS					Band-7-1 domain-containing protein
MLBGBJ_05110	contig_1	1052897	1053295	-	CDS		K08989	COG3766	S	DUF350 domain-containing protein
MLBGBJ_05115	contig_1	1053674	1054744	-	CDS	leuB	K00052	COG0473	CE	3-isopropylmalate dehydrogenase
MLBGBJ_05120	contig_1	1054986	1055447	-	CDS					YhcH/YjgK/YiaL family protein
MLBGBJ_05125	contig_1	1055483	1056208	-	CDS					SH3 domain-containing protein
MLBGBJ_05130	contig_1	1056341	1056982	-	CDS	leuD	K01704	COG0066	E	3-isopropylmalate dehydratase small subunit
MLBGBJ_05135	contig_1	1057059	1057196	-	CDS					Entericidin
MLBGBJ_05140	contig_1	1057229	1057366	-	CDS					Entericidin EcnA/B family protein
MLBGBJ_05145	contig_1	1057593	1057817	-	CDS					Lipoprotein
MLBGBJ_05150	contig_1	1057911	1059320	-	CDS	leuC	K01703	COG0065	E	3-isopropylmalate dehydratase large subunit
MLBGBJ_05155	contig_1	1059588	1060940	+	CDS	gshA	K01919	COG2918	H	glutamate--cysteine ligase
MLBGBJ_05160	contig_1	1061079	1063304	+	CDS		K02238	COG0658;COG2333	R;R	DNA internalization-related competence protein ComEC/Rec2
MLBGBJ_05165	contig_1	1063649	1064269	-	CDS	clpP	K01358	COG0740	OU	ATP-dependent Clp endopeptidase proteolytic subunit ClpP
MLBGBJ_05170	contig_1	1064357	1065667	-	CDS	tig	K03545	COG0544	O	trigger factor
MLBGBJ_05175	contig_1	1065997	1066683	-	CDS	lysM	K12943	COG0739	M	LysM domain-containing protein
MLBGBJ_05180	contig_1	1067026	1069410	-	CDS	ppsA	K01007	COG0574	G	phosphoenolpyruvate synthase
MLBGBJ_05185	contig_1	1069829	1070650	+	CDS		K09773	COG1806	S	Putative phosphoenolpyruvate synthase regulatory protein
MLBGBJ_05190	contig_1	1070734	1071699	-	CDS		K07482	COG2826	L	IS30 family transposase
MLBGBJ_05195	contig_1	1071951	1072790	+	CDS					DUF4198 domain-containing protein
MLBGBJ_05200	contig_1	1073015	1073863	-	CDS	fghA	K03930	COG0627	R	S-formylglutathione hydrolase
MLBGBJ_05205	contig_1	1074313	1076025	+	CDS	proS	K01881	COG0442	J	proline--tRNA ligase
MLBGBJ_05210	contig_1	1076159	1076599	-	CDS	ubiT	K24843	COG3154	I	Ubiquinone biosynthesis accessory factor UbiT
MLBGBJ_05215	contig_1	1076586	1077503	-	CDS		K24845	COG0826	O	U32 family peptidase
MLBGBJ_05220	contig_1	1077515	1078522	-	CDS	ubiU	K24844	COG0826	O	Ubiquinone biosynthesis protein UbiU
MLBGBJ_05225	contig_1	1078801	1079409	-	CDS		K05929			putative S-adenosylmethionine-dependent methyltransferase MSMEG_2350
MLBGBJ_05230	contig_1	1080011	1081081	+	CDS					DUF262 domain-containing protein
MLBGBJ_05235	contig_1	1081118	1081771	+	CDS					hypothetical protein
MLBGBJ_05240	contig_1	1082229	1084853	-	CDS		K01872	COG0013	J	Alanine--tRNA ligase
MLBGBJ_05245	contig_1	1085082	1086212	+	CDS		K11073	COG0687	E	Putrescine-binding periplasmic protein
MLBGBJ_05250	contig_1	1086463	1090773	-	CDS	glgB	K00700	COG0296	G	1%2C4-alpha-glucan branching protein GlgB
MLBGBJ_05255	contig_1	1091052	1091531	-	CDS	slpA	K03775	COG1047	O	Peptidyl-prolyl cis-trans isomerase%2C FKBP type
MLBGBJ_05260	contig_1	1092517	1093884	+	CDS					Oxidoreductase
MLBGBJ_05265	contig_1	1094024	1095010	+	CDS		K00025			malate dehydrogenase
MLBGBJ_05270	contig_1	1095078	1096250	+	CDS					NYN domain-containing protein
MLBGBJ_05275	contig_1	1096366	1097667	+	CDS		K03699	COG1253	R	HlyC/CorC family transporter
MLBGBJ_05280	contig_1	1097934	1098350	-	CDS					IS30 family transposase
MLBGBJ_05285	contig_1	1098438	1098716	-	CDS	pseudo				IS30 family transposase
MLBGBJ_05290	contig_1	1098721	1100136	-	CDS	cysG	K02302	COG0007;COG1648	H;H	siroheme synthase CysG
MLBGBJ_05295	contig_1	1100513	1101427	+	CDS	cysD	K00957	COG0175	EH	sulfate adenylyltransferase subunit CysD
MLBGBJ_05300	contig_1	1101571	1102329	-	CDS		K01674	COG3338	P	Carbonic anhydrase
MLBGBJ_05305	contig_1	1102648	1103379	-	CDS	cysH	K00390	COG0175	EH	phosphoadenylyl-sulfate reductase
MLBGBJ_05310	contig_1	1103510	1104568	-	CDS	dinB	K02346	COG0389	L	DNA polymerase IV
MLBGBJ_05315	contig_1	1104662	1105507	-	CDS		K07115	COG2961	R	Ribosomal RNA large subunit methyltransferase J
MLBGBJ_05320	contig_1	1105722	1107479	+	CDS	recD	K03581	COG0507	L	exodeoxyribonuclease V subunit alpha
MLBGBJ_05325	contig_1	1107731	1108849	+	CDS					Porin
MLBGBJ_05330	contig_1	1108998	1109399	-	CDS		K04762	COG1188	J	Ribosome-associated heat shock protein Hsp15
MLBGBJ_05335	contig_1	1109619	1110578	+	CDS	accA	K01962	COG0825	I	acetyl-CoA carboxylase carboxyltransferase subunit alpha
MLBGBJ_05340	contig_1	1110672	1112015	+	CDS	tilS	K04075	COG0037	D	tRNA(Ile)-lysidine synthase
MLBGBJ_05345	contig_1	1112099	1112698	+	CDS	rpoE	K03088	COG1595	K	RNA polymerase sigma factor RpoE
MLBGBJ_05350	contig_1	1112704	1113288	+	CDS	rseA				RseA family anti-sigma factor
MLBGBJ_05355	contig_1	1113464	1114246	+	CDS	trmH	K03437	COG0566	J	RNA methyltransferase%2C TrmH family
MLBGBJ_05360	contig_1	1114377	1115549	-	CDS	lldD	K00101	COG1304	C	FMN-dependent dehydrogenase%2C includes L-lactate dehydrogenase and type II isopentenyl diphosphate isomerase
MLBGBJ_05365	contig_1	1115901	1116347	+	CDS	iscR	K13643	COG1959	K	Fe-S cluster assembly transcriptional regulator IscR
MLBGBJ_05370	contig_1	1116377	1117591	+	CDS	iscS	K04487	COG1104	E	IscS subfamily cysteine desulfurase
MLBGBJ_05375	contig_1	1117634	1118026	+	CDS					DUF4994 domain-containing protein
MLBGBJ_05380	contig_1	1118137	1118265	+	CDS					FxLD family lantipeptide
MLBGBJ_05385	contig_1	1118316	1118501	+	CDS	vbhA				VbhA domain-containing protein
MLBGBJ_05390	contig_1	1118498	1118980	+	CDS		K04095	COG2184	D	putative adenosine monophosphate-protein transferase Fic
MLBGBJ_05395	contig_1	1119139	1119525	+	CDS	iscU	K04488	COG0822	C	Iron-sulfur cluster assembly scaffold protein IscU
MLBGBJ_05400	contig_1	1119970	1120215	+	CDS	recA				Recombinase RecA
MLBGBJ_05405	contig_1	1120280	1120600	+	CDS	iscA	K13628	COG0316	S	iron-sulfur cluster assembly protein IscA
MLBGBJ_05410	contig_1	1120560	1120781	-	CDS	arfA	K09890	COG3036	S	Stalled ribosome alternative rescue factor ArfA
MLBGBJ_05415	contig_1	1120864	1121370	+	CDS	hscB	K04082	COG1076	O	Fe-S protein assembly co-chaperone HscB
MLBGBJ_05420	contig_1	1121728	1124007	+	CDS	nrdA	K00525	COG0209	F	ribonucleoside-diphosphate reductase subunit alpha
MLBGBJ_05425	contig_1	1124043	1124966	+	CDS					Abortive infection bacteriophage resistance protein
MLBGBJ_05430	contig_1	1125164	1126318	+	CDS	nrdB	K00526	COG0208	F	ribonucleotide-diphosphate reductase subunit beta
MLBGBJ_05435	contig_1	1126438	1126740	+	CDS	yfaE	K11107	COG0633	C	class I ribonucleotide reductase maintenance protein YfaE
MLBGBJ_05440	contig_1	1126852	1127679	+	CDS					Lipoprotein
MLBGBJ_05445	contig_1	1127856	1129151	-	CDS		K09471	COG0665	E	FAD dependent oxidoreductase
MLBGBJ_05450	contig_1	1129437	1130324	-	CDS	potC	K11074	COG1177	E	ABC-type spermidine/putrescine transport system%2C permease component II
MLBGBJ_05455	contig_1	1130324	1131289	-	CDS	potB	K11075	COG1176	E	ABC-type spermidine/putrescine transport system%2C permease component I
MLBGBJ_05460	contig_1	1131305	1132429	-	CDS	potA	K11076	COG3842	E	ABC-type Fe3+/spermidine/putrescine transport systems%2C ATPase component
MLBGBJ_05465	contig_1	1132969	1133649	+	CDS	radC	K03630	COG2003	L	DNA repair protein RadC
MLBGBJ_05470	contig_1	1133834	1134337	-	CDS					DUF1841 domain-containing protein
MLBGBJ_05475	contig_1	1134432	1135064	+	CDS					Toluene tolerance family protein
MLBGBJ_05480	contig_1	1135125	1135784	-	CDS					Succinate dehydrogenase
MLBGBJ_05485	contig_1	1135917	1136816	+	CDS		K17758	COG0063	G	ADP-dependent (S)-NAD(P)H-hydrate dehydratase
MLBGBJ_05490	contig_1	1137152	1138678	+	CDS		K02063	COG1178	P	ABC transporter permease
MLBGBJ_05495	contig_1	1138715	1139440	-	CDS					O-methyltransferase
MLBGBJ_05500	contig_1	1139575	1140951	+	CDS	mpl	K02558	COG0773	M	UDP-N-acetylmuramate:L-alanyl-gamma-D-glutamyl-meso-diaminopimelate ligase
MLBGBJ_05505	contig_1	1141204	1142169	-	CDS		K07482	COG2826	L	IS30 family transposase
MLBGBJ_05510	contig_1	1142490	1142834	-	CDS					Cupin domain-containing protein
MLBGBJ_05515	contig_1	1143033	1143941	+	CDS		K07482	COG2826	L	Integrase catalytic domain-containing protein
MLBGBJ_05520	contig_1	1143996	1144124	-	CDS					FeoB-associated Cys-rich membrane protein
MLBGBJ_05525	contig_1	1144124	1145986	-	CDS		K04759	COG0370	P	ferrous iron transporter B
MLBGBJ_05530	contig_1	1146158	1146424	-	CDS	feoA				FeoA domain protein
MLBGBJ_05535	contig_1	1146742	1147368	+	CDS		K23997	COG0063;COG0062	G;S	NAD(P)H-hydrate epimerase
MLBGBJ_05540	contig_1	1147687	1148730	+	CDS		K02048	COG4150	P	Sulfate ABC transporter%2C sulfate-binding protein
MLBGBJ_05545	contig_1	1148899	1149807	-	CDS	yddG				aromatic amino acid DMT transporter YddG
MLBGBJ_05550	contig_1	1150173	1151225	-	CDS	bioB	K01012	COG0502	H	biotin synthase BioB
MLBGBJ_05555	contig_1	1151648	1152622	-	CDS		K03841	COG0158	G	class 1 fructose-bisphosphatase
MLBGBJ_05560	contig_1	1152695	1153060	-	CDS					Lipoprotein
MLBGBJ_05565	contig_1	1153239	1154582	+	CDS	pcnB	K00970	COG0617	J	Poly(A) polymerase I
MLBGBJ_05570	contig_1	1154762	1155676	-	CDS	truB	K03177	COG0130	J	tRNA pseudouridine(55) synthase TruB
MLBGBJ_05575	contig_1	1155678	1156088	-	CDS					Secreted protein
MLBGBJ_05580	contig_1	1156171	1156542	-	CDS	rbfA	K02834	COG0858	J	30S ribosome-binding factor RbfA
MLBGBJ_05585	contig_1	1156661	1157701	+	CDS		K16044	COG0673	R	Oxidoreductase%2C NAD-binding domain protein
MLBGBJ_05590	contig_1	1158035	1159081	-	CDS	recA	K03553	COG0468	L	recombinase RecA
MLBGBJ_05595	contig_1	1159316	1160128	-	CDS	pflA	K04069	COG1180	O	pyruvate formate lyase 1-activating protein
MLBGBJ_05600	contig_1	1160421	1162706	-	CDS	pflB	K00656	COG1882	C	formate C-acetyltransferase
MLBGBJ_05605	contig_1	1162956	1163180	+	CDS					hypothetical protein
MLBGBJ_05610	contig_1	1163124	1163597	-	CDS	bfr	K03594	COG2193	P	bacterioferritin
MLBGBJ_05615	contig_1	1163620	1164084	-	CDS	bfr	K03594	COG2193	P	bacterioferritin
MLBGBJ_05620	contig_1	1164719	1166530	+	CDS	typA	K06207	COG1217	T	translational GTPase TypA
MLBGBJ_05625	contig_1	1166689	1167675	-	CDS	lipA	K03644	COG0320	H	lipoyl synthase
MLBGBJ_05630	contig_1	1167675	1168292	-	CDS	lipB	K03801	COG0321	H	lipoyl(octanoyl) transferase LipB
MLBGBJ_05635	contig_1	1168294	1168560	-	CDS		K09158	COG2921	S	UPF0250 protein MCC93_17350
MLBGBJ_05640	contig_1	1168760	1171222	+	CDS	lon	K01338	COG0466	O	endopeptidase La
MLBGBJ_05645	contig_1	1171407	1171676	+	CDS	hupB	K03530	COG0776	L	DNA-binding protein HU-beta
MLBGBJ_05650	contig_1	1171766	1172149	-	CDS	vanZ				VanZ family protein
MLBGBJ_05655	contig_1	1172146	1172352	-	CDS					Dioxygenase
MLBGBJ_05660	contig_1	1172380	1172958	-	CDS	pth	K01056	COG0193	J	aminoacyl-tRNA hydrolase
MLBGBJ_05665	contig_1	1173025	1173300	-	CDS	rnfH	K09801	COG2914	S	RnfH family protein
MLBGBJ_05670	contig_1	1173293	1173724	-	CDS					Polyketide cyclase/dehydrase
MLBGBJ_05675	contig_1	1173952	1175361	+	CDS		K07126	COG0790	R	Sel1 repeat family protein
MLBGBJ_05680	contig_1	1175679	1176494	-	CDS	hpnC				squalene synthase HpnC
MLBGBJ_05685	contig_1	1176599	1177162	-	CDS		K07002	COG3545	R	Serine hydrolase family protein
MLBGBJ_05690	contig_1	1177368	1177730	+	CDS	crcB	K06199	COG0239	D	fluoride efflux transporter CrcB
MLBGBJ_05695	contig_1	1177906	1178883	-	CDS		K07482	COG2826	L	IS30 family transposase
MLBGBJ_05700	contig_1	1179019	1179750	-	CDS	tadA	K11991	COG0590	FJ	tRNA adenosine(34) deaminase TadA
MLBGBJ_05705	contig_1	1179757	1180698	-	CDS	miaA	K00791	COG0324	J	tRNA (adenosine(37)-N6)-dimethylallyltransferase MiaA
MLBGBJ_05710	contig_1	1180886	1181035	+	CDS					hypothetical protein
MLBGBJ_05715	contig_1	1181263	1182090	+	CDS					baseplate J/gp47 family protein
MLBGBJ_05720	contig_1	1182081	1183067	+	CDS					hypothetical protein
MLBGBJ_05725	contig_1	1184011	1184086	+	tRNA	trnT				tRNA-Thr(tgt)
MLBGBJ_05730	contig_1	1184123	1184198	+	tRNA	trnT				tRNA-Thr(tgt)
MLBGBJ_05735	contig_1	1184331	1185119	+	CDS	panB	K00606	COG0413	H	3-methyl-2-oxobutanoate hydroxymethyltransferase
MLBGBJ_05740	contig_1	1185291	1186127	+	CDS	panC	K01918	COG0414	H	pantoate--beta-alanine ligase
MLBGBJ_05745	contig_1	1186412	1187104	-	CDS	tra5				Transposase InsO and inactivated derivatives
MLBGBJ_05750	contig_1	1187338	1188177	-	CDS					NAD dependent epimerase/dehydratase family protein
MLBGBJ_05755	contig_1	1188218	1188700	-	CDS					Membrane protein
MLBGBJ_05760	contig_1	1188697	1189086	-	CDS					Epimerase
MLBGBJ_05765	contig_1	1189178	1189543	-	CDS					ABC transporter permease
MLBGBJ_05770	contig_1	1189607	1190125	-	CDS					HTH-type transcriptional regulator
MLBGBJ_05775	contig_1	1190920	1193085	+	CDS	vgrG	K11904	COG3501	S	type VI secretion system tip protein VgrG
MLBGBJ_05780	contig_1	1193087	1193908	+	CDS					hypothetical protein
MLBGBJ_05785	contig_1	1193929	1194903	+	CDS					hypothetical protein
MLBGBJ_05790	contig_1	1194906	1195745	+	CDS					DUF2235 domain-containing protein
MLBGBJ_05795	contig_1	1196024	1196419	+	CDS					hypothetical protein
MLBGBJ_05800	contig_1	1196460	1196693	+	CDS					hypothetical protein
MLBGBJ_05805	contig_1	1196919	1197632	+	CDS					ABC transporter permease
MLBGBJ_05810	contig_1	1197634	1199259	+	CDS					hypothetical protein
MLBGBJ_05815	contig_1	1199314	1199454	+	CDS					hypothetical protein
MLBGBJ_05820	contig_1	1199746	1200855	+	CDS					SEL1-like repeat protein
MLBGBJ_05825	contig_1	1201160	1201510	+	CDS					HTH-Tnp-IS630 domain-containing protein
MLBGBJ_05830	contig_1	1201845	1202078	-	CDS					hypothetical protein
MLBGBJ_05835	contig_1	1202119	1202322	-	CDS					Transposase
MLBGBJ_05840	contig_1	1202802	1203773	-	CDS	tnp	K07486	COG3547	L	IS110 family transposase
MLBGBJ_05845	contig_1	1204112	1205263	+	CDS					DUF3396 domain-containing protein
MLBGBJ_05850	contig_1	1205253	1205396	-	CDS					hypothetical protein
MLBGBJ_05855	contig_1	1205429	1206892	+	CDS	vgrG				Type VI secretion system tip protein VgrG
MLBGBJ_05860	contig_1	1206883	1207443	+	CDS					hypothetical protein
MLBGBJ_05865	contig_1	1207447	1208703	+	CDS					VRR-NUC domain-containing protein
MLBGBJ_05870	contig_1	1208665	1208895	-	CDS					hypothetical protein
MLBGBJ_05875	contig_1	1209193	1209543	-	CDS					HTH-Tnp-IS630 domain-containing protein
MLBGBJ_05880	contig_1	1209577	1209867	+	CDS					hypothetical protein
MLBGBJ_05885	contig_1	1209864	1210535	+	CDS					hypothetical protein
MLBGBJ_05890	contig_1	1210596	1210958	+	CDS					hypothetical protein
MLBGBJ_05895	contig_1	1211067	1212032	+	CDS		K07482	COG2826	L	IS30 family transposase
MLBGBJ_05900	contig_1	1212314	1212832	+	CDS					hypothetical protein
MLBGBJ_05905	contig_1	1213065	1213742	+	CDS					GAD-like domain-containing protein
MLBGBJ_05910	contig_1	1213803	1214399	-	CDS		K07497	COG2801	L	IS3 family transposase
MLBGBJ_05915	contig_1	1214603	1214953	-	CDS					Transposase
MLBGBJ_05920	contig_1	1215275	1215910	+	CDS	pseudo				Cytosolic protein
MLBGBJ_05925	contig_1	1215923	1216804	+	CDS					DUF1911 domain-containing protein
MLBGBJ_05930	contig_1	1216854	1217735	+	CDS					DUF1911 domain-containing protein
MLBGBJ_05935	contig_1	1217867	1220344	+	CDS	vgrG	K11904	COG3501	S	Type VI secretion system tip protein VgrG
MLBGBJ_05940	contig_1	1220348	1221100	+	CDS					Zinc protease
MLBGBJ_05945	contig_1	1221125	1221667	+	CDS					Ricin B-type lectin domain-containing protein
MLBGBJ_05950	contig_1	1221749	1222222	+	CDS					Type IV secretion protein Rhs
MLBGBJ_05955	contig_1	1222233	1222805	+	CDS					Lipoprotein
MLBGBJ_05960	contig_1	1223334	1224596	+	CDS					DUF6396 domain-containing protein
MLBGBJ_05965	contig_1	1224879	1226141	+	CDS		K07126	COG0790	R	DUF6396 domain-containing protein
MLBGBJ_05970	contig_1	1226485	1226667	+	CDS					hypothetical protein
MLBGBJ_05975	contig_1	1226855	1229338	+	CDS	vgrG	K11904	COG3501	S	type VI secretion system tip protein VgrG
MLBGBJ_05980	contig_1	1229359	1229568	+	CDS	mreD				Rod shape-determining protein MreD
MLBGBJ_05985	contig_1	1229590	1230879	+	CDS					DUF2931 domain-containing protein
MLBGBJ_05990	contig_1	1230890	1232338	+	CDS					DUF2235 domain-containing protein
MLBGBJ_05995	contig_1	1232409	1233527	+	CDS					hypothetical protein
MLBGBJ_06000	contig_1	1233811	1234146	-	CDS					IS30 family transposase
MLBGBJ_06005	contig_1	1234438	1235190	+	CDS	tnp				IS5 family transposase
MLBGBJ_06010	contig_1	1235667	1236782	-	CDS					hypothetical protein
MLBGBJ_06015	contig_1	1236830	1237243	-	CDS	tssE				type VI secretion system baseplate subunit TssE
MLBGBJ_06020	contig_1	1237243	1237782	-	CDS	tssJ	K11906	COG3521	S	type VI secretion system lipoprotein TssJ
MLBGBJ_06025	contig_1	1237803	1238912	-	CDS	tssG	K11895	COG3520	S	type VI secretion system baseplate subunit TssG
MLBGBJ_06030	contig_1	1238876	1240642	-	CDS	tssF	K11896	COG3519	S	type VI secretion system baseplate subunit TssF
MLBGBJ_06035	contig_1	1240652	1242277	-	CDS	tssA	K11910	COG3515	S	type VI secretion system protein TssA
MLBGBJ_06040	contig_1	1242277	1245552	-	CDS	icmF	K11891	COG3523	S	Type VI secretion protein IcmF
MLBGBJ_06045	contig_1	1246449	1247078	+	CDS					IS5/IS1182 family transposase
MLBGBJ_06050	contig_1	1247060	1247560	-	CDS					Transposase
MLBGBJ_06055	contig_1	1247557	1247907	-	CDS					HTH-Tnp-IS630 domain-containing protein
MLBGBJ_06060	contig_1	1248018	1248359	+	CDS					DDE-Tnp-1 domain-containing protein
MLBGBJ_06065	contig_1	1248505	1248987	-	CDS		K02655	COG2165	NU	Prepilin-type cleavage/methylation N-terminal domain protein
MLBGBJ_06070	contig_1	1249005	1249604	-	CDS	pilX	K02673			Pilus assembly protein PilX
MLBGBJ_06075	contig_1	1249583	1250557	-	CDS		K02672			prepilin-type N-terminal cleavage/methylation domain-containing protein
MLBGBJ_06080	contig_1	1250557	1251234	-	CDS	pilV	K02671	COG2165	NU	type IV pilus modification protein PilV
MLBGBJ_06085	contig_1	1251252	1251956	-	CDS		K08084	COG2165	NU	GspH/FimT family pseudopilin
MLBGBJ_06090	contig_1	1252114	1253520	-	CDS	dnaB	K02314	COG0305	L	replicative DNA helicase
MLBGBJ_06095	contig_1	1253688	1254269	+	CDS	sodA	K04564	COG0605	P	Superoxide dismutase
MLBGBJ_06100	contig_1	1254597	1256225	-	CDS	uup				ABC-F family ATPase
MLBGBJ_06105	contig_1	1256292	1256519	+	CDS					Group-specific protein
MLBGBJ_06110	contig_1	1256542	1257003	+	CDS					DUF4124 domain-containing protein
MLBGBJ_06115	contig_1	1257154	1257489	+	CDS					O-fucosyltransferase family protein
MLBGBJ_06120	contig_1	1257504	1258094	+	CDS	pabA	K01658	COG0512	EH	Anthranilate/para-aminobenzoate synthase component II (glutamine amidotransferase)
MLBGBJ_06125	contig_1	1258162	1259196	+	CDS	trpD	K00766	COG0547	E	Anthranilate phosphoribosyltransferase
MLBGBJ_06130	contig_1	1259745	1260383	+	CDS					HTH tetR-type domain-containing protein
MLBGBJ_06135	contig_1	1260404	1261459	+	CDS		K01993	COG0845	M	Auxiliary transport protein%2C membrane fusion protein (MFP) family protein
MLBGBJ_06140	contig_1	1261793	1263793	+	CDS	glgX	K02438	COG1523	G	glycogen debranching protein GlgX
MLBGBJ_06145	contig_1	1263998	1266478	+	CDS	glgP	K00688	COG0058	G	Alpha-1%2C4 glucan phosphorylase
MLBGBJ_06150	contig_1	1266809	1268245	+	CDS					MBOAT family protein
MLBGBJ_06155	contig_1	1268261	1269337	+	CDS		K09795	COG2845	S	DUF459 domain-containing protein
MLBGBJ_06160	contig_1	1269451	1270560	+	CDS					SGNH-hydro domain-containing protein
MLBGBJ_06165	contig_1	1270898	1271722	+	CDS	hisJ	K02424	COG0834	ET	ABC-type amino acid transport/signal transduction system%2C periplasmic component/domain
MLBGBJ_06170	contig_1	1271745	1272428	+	CDS	hisM	K10009	COG0765	E	ABC-type amino acid transport system%2C permease component
MLBGBJ_06175	contig_1	1272438	1273205	+	CDS	ehuA	K10010	COG1126	E	ABC-type polar amino acid transport system%2C ATPase component
MLBGBJ_06180	contig_1	1273399	1275321	+	CDS	uup	K06158	COG0488	R	ATPase components of ABC transporters with duplicated ATPase domains
MLBGBJ_06185	contig_1	1275611	1275979	+	CDS					Nucleolar protein
MLBGBJ_06190	contig_1	1276130	1276681	+	CDS					Periplasmic protein
MLBGBJ_06195	contig_1	1276942	1277715	-	CDS	folE2	K09007	COG1469	S	GTP cyclohydrolase FolE2
MLBGBJ_06200	contig_1	1277897	1279054	+	CDS	metC	K01739	COG0626	E	Cystathionine beta-lyase/cystathionine gamma-synthase
MLBGBJ_06205	contig_1	1279148	1279606	+	CDS					META domain-containing protein
MLBGBJ_06210	contig_1	1279890	1280669	+	CDS		K00528	COG1018	C	ferredoxin--NADP(+) reductase
MLBGBJ_06215	contig_1	1280696	1281886	+	CDS	hflX	K03665	COG2262	R	GTPase HflX
MLBGBJ_06220	contig_1	1282075	1282200	-	CDS					Phage protein
MLBGBJ_06225	contig_1	1282620	1285091	+	CDS		K01533	COG2217	P	Copper-exporting ATPase
MLBGBJ_06230	contig_1	1285173	1287200	-	CDS		K02168	COG1292	M	Transporter%2C betaine/carnitine/choline family
MLBGBJ_06235	contig_1	1287680	1288471	+	CDS	nadE	K01916	COG0171	H	NH(3)-dependent NAD(+) synthetase
MLBGBJ_06240	contig_1	1288628	1290652	+	CDS					Recombinase
MLBGBJ_06245	contig_1	1290771	1291802	-	CDS	ruvB	K03551	COG2255	L	Holliday junction branch migration DNA helicase RuvB
MLBGBJ_06250	contig_1	1291874	1292182	-	CDS					Phage protein
MLBGBJ_06255	contig_1	1292303	1293577	-	CDS	cca	K00974	COG0617	J	multifunctional CCA addition/repair protein
MLBGBJ_06260	contig_1	1293750	1294709	-	CDS					SPFH/Band 7/PHB domain protein
MLBGBJ_06265	contig_1	1294919	1295326	-	CDS					Nodulation efficiency protein D
MLBGBJ_06270	contig_1	1295476	1296786	-	CDS					DUF2130 domain-containing protein
MLBGBJ_06275	contig_1	1296879	1298648	-	CDS		K02471	COG4178	R	ABC transporter ATP-binding protein
MLBGBJ_06280	contig_1	1298899	1301121	+	CDS					Ligand-gated channel protein
MLBGBJ_06285	contig_1	1301319	1301603	-	CDS	yhbY	K07574	COG1534	J	ribosome assembly RNA-binding protein YhbY
MLBGBJ_06290	contig_1	1301712	1302332	+	CDS	rlmE	K02427	COG0293	J	Ribosomal RNA large subunit methyltransferase E
MLBGBJ_06295	contig_1	1302397	1304343	+	CDS	ftsH	K03798	COG0465	O	ATP-dependent zinc metalloprotease FtsH
MLBGBJ_06300	contig_1	1304393	1305001	+	CDS					IS5 family transposase
MLBGBJ_06305	contig_1	1305164	1307953	-	CDS	gyrA	K02469	COG0188	L	DNA gyrase subunit A
MLBGBJ_06310	contig_1	1308112	1308672	-	CDS	efp	K02356	COG0231	J	elongation factor P
MLBGBJ_06315	contig_1	1308713	1309864	-	CDS	earP				elongation factor P maturation arginine rhamnosyltransferase EarP
MLBGBJ_06320	contig_1	1309913	1310191	-	CDS					Prokaryotic cytochrome C oxidase subunit IV
MLBGBJ_06325	contig_1	1310229	1311173	-	CDS	rlmI	K25136	COG1092	R	23S rRNA G2069 N7-methylase RlmK or C1962 C5-methylase RlmI
MLBGBJ_06330	contig_1	1311511	1312884	+	CDS	srmB				Superfamily II DNA and RNA helicase
MLBGBJ_06335	contig_1	1313102	1313596	-	CDS					Alpha-galactosidase
MLBGBJ_06340	contig_1	1313904	1314182	-	CDS	ftsB	K05589	COG2919	D	cell division protein FtsB
MLBGBJ_06345	contig_1	1314199	1315485	-	CDS	eno	K01689	COG0148	G	phosphopyruvate hydratase
MLBGBJ_06350	contig_1	1316147	1317610	+	CDS	guaB	K00088	COG0516;COG0517	F;R	IMP dehydrogenase
MLBGBJ_06355	contig_1	1317682	1319589	-	CDS	ccmA	K15738	COG0488	R	heme ABC exporter ATP-binding protein CcmA
MLBGBJ_06360	contig_1	1319709	1320194	-	CDS	purE	K01588	COG0041	F	Phosphoribosylcarboxyaminoimidazole (NCAIR) mutase
MLBGBJ_06365	contig_1	1320274	1321008	-	CDS					Tetratricopeptide repeat protein
MLBGBJ_06370	contig_1	1321013	1321681	-	CDS					O-methyltransferase
MLBGBJ_06375	contig_1	1321692	1321877	-	CDS					DUF3460 domain-containing protein
MLBGBJ_06380	contig_1	1322012	1323349	-	CDS		K07792	COG2704	R	C4-dicarboxylate transporter
MLBGBJ_06385	contig_1	1323672	1324958	+	CDS					Serine protease
MLBGBJ_06390	contig_1	1325036	1325632	-	CDS		K07497	COG2801	L	IS3 family transposase
MLBGBJ_06395	contig_1	1325836	1326186	-	CDS					helix-turn-helix domain-containing protein
MLBGBJ_06400	contig_1	1326337	1326570	+	CDS					Cytochrome b6
MLBGBJ_06405	contig_1	1326567	1327007	+	CDS					GBBH-like-N domain-containing protein
MLBGBJ_06410	contig_1	1327217	1327954	+	CDS	ubiE	K03183	COG2226	H	bifunctional demethylmenaquinone methyltransferase/2-methoxy-6-polyprenyl-1%2C4-benzoquinol methylase UbiE
MLBGBJ_06415	contig_1	1328028	1330028	-	CDS	rep	K03656	COG0210	L	DNA helicase Rep
MLBGBJ_06420	contig_1	1330264	1331121	-	CDS	ygfZ	K06980	COG0354	R	Folate-binding protein YgfZ
MLBGBJ_06425	contig_1	1331242	1331595	+	CDS	arsC				ArsC family reductase
MLBGBJ_06430	contig_1	1331677	1333212	+	CDS	ppiC	K03770	COG0760	O	PpiC domain-containing protein
MLBGBJ_06435	contig_1	1333289	1333909	+	CDS	recR	K06187	COG0353	L	recombination mediator RecR
MLBGBJ_06440	contig_1	1334002	1334286	-	CDS					Periplasmic protein
MLBGBJ_06445	contig_1	1334500	1335750	+	CDS		K09808	COG4591	M	lipoprotein-releasing ABC transporter permease subunit
MLBGBJ_06450	contig_1	1335743	1336429	+	CDS	lolD	K09810	COG1136	V	lipoprotein-releasing ABC transporter ATP-binding protein LolD
MLBGBJ_06455	contig_1	1336573	1337250	-	CDS					GAD-like domain-containing protein
MLBGBJ_06460	contig_1	1337264	1338706	-	CDS					Ntox15 domain-containing protein
MLBGBJ_06465	contig_1	1338703	1339542	-	CDS					PF10106 family protein
MLBGBJ_06470	contig_1	1339488	1341350	-	CDS	pseudo	K11904	COG3501	S	Type VI secretion system tip protein VgrG
MLBGBJ_06475	contig_1	1341573	1343516	+	CDS		K15535			Phosphoenolpyruvate synthase
MLBGBJ_06480	contig_1	1343607	1344239	+	CDS		K15634	COG0406	G	Histidine phosphatase family protein
MLBGBJ_06485	contig_1	1344866	1345462	-	CDS		K07497	COG2801	L	IS3 family transposase
MLBGBJ_06490	contig_1	1345514	1345738	+	CDS					hypothetical protein
MLBGBJ_06495	contig_1	1345666	1346016	-	CDS					Transposase
MLBGBJ_06500	contig_1	1346078	1346374	-	CDS					RHS domain-containing protein
MLBGBJ_06505	contig_1	1346575	1346952	-	CDS					hypothetical protein
MLBGBJ_06510	contig_1	1347904	1348461	-	CDS					hypothetical protein
MLBGBJ_06515	contig_1	1348477	1348968	-	CDS					hypothetical protein
MLBGBJ_06520	contig_1	1349250	1349684	-	CDS					DUF2513 domain-containing protein
MLBGBJ_06525	contig_1	1350677	1351054	-	CDS					Type II restriction endonuclease
MLBGBJ_06530	contig_1	1351057	1352088	-	CDS					Type IV secretion protein Rhs
MLBGBJ_06535	contig_1	1352202	1352735	-	CDS					SMI1/KNR4 family protein
MLBGBJ_06540	contig_1	1352757	1354259	-	CDS					hypothetical protein
MLBGBJ_06545	contig_1	1354316	1355281	+	CDS		K07482	COG2826	L	IS30 family transposase
MLBGBJ_06550	contig_1	1355359	1356453	-	CDS					DUF1911 domain-containing protein
MLBGBJ_06555	contig_1	1356484	1358148	-	CDS					hypothetical protein
MLBGBJ_06560	contig_1	1358148	1360823	-	CDS	vgrG	K11904	COG3501	S	type VI secretion system tip protein VgrG
MLBGBJ_06565	contig_1	1361298	1363094	-	CDS		K17733	COG5632	M	M15 family metallopeptidase
MLBGBJ_06570	contig_1	1363109	1363672	-	CDS					hypothetical protein
MLBGBJ_06575	contig_1	1363681	1366380	-	CDS	vgrG	K11904	COG3501	S	type VI secretion system tip protein VgrG
MLBGBJ_06580	contig_1	1366385	1369204	-	CDS	tssH	K11907	COG0542	O	type VI secretion system ATPase TssH
MLBGBJ_06585	contig_1	1369276	1369764	-	CDS		K11903	COG3157	S	Secreted protein hcp
MLBGBJ_06590	contig_1	1369836	1371476	-	CDS	ompA	K02557	COG1360	N	OmpA family protein
MLBGBJ_06595	contig_1	1371495	1372154	-	CDS	dotU				Type IV / VI secretion system protein%2C DotU family
MLBGBJ_06600	contig_1	1372156	1373466	-	CDS	tssK	K11893	COG3522	S	type VI secretion system baseplate subunit TssK
MLBGBJ_06605	contig_1	1373671	1374168	+	CDS	tssB	K11901	COG3516	S	type VI secretion system contractile sheath small subunit
MLBGBJ_06610	contig_1	1374209	1375738	+	CDS	tssC	K11900	COG3517	S	type VI secretion system contractile sheath large subunit
MLBGBJ_06615	contig_1	1375811	1376074	-	CDS					PAAR domain-containing protein
MLBGBJ_06620	contig_1	1376130	1377278	-	CDS					DUF4253 domain-containing protein
MLBGBJ_06625	contig_1	1377566	1377856	+	CDS					HTH domain-containing protein
MLBGBJ_06630	contig_1	1377971	1378477	+	CDS	tra5				Transposase InsO and inactivated derivatives
MLBGBJ_06635	contig_1	1378728	1378803	-	tRNA	trnE				tRNA-Glu(ttc)
MLBGBJ_06640	contig_1	1378959	1379858	+	CDS	rdgC	K03554	COG2974	L	Recombination-associated protein RdgC
MLBGBJ_06645	contig_1	1379922	1380338	+	CDS					MORN repeat protein
MLBGBJ_06650	contig_1	1380410	1380976	+	CDS	dcd	K01494	COG0717	F	dCTP deaminase
MLBGBJ_06655	contig_1	1381365	1381820	+	CDS					Lipoprotein
MLBGBJ_06660	contig_1	1382029	1383036	-	CDS	tnp	K07481	COG3039	L	IS5 family transposase
MLBGBJ_06665	contig_1	1383113	1383220	-	CDS					hypothetical protein
MLBGBJ_06670	contig_1	1383494	1383799	+	CDS	vgrG				Type VI secretion system tip protein VgrG
MLBGBJ_06675	contig_1	1383780	1386038	+	CDS	vgrG	K11904	COG3501	S	Type VI secretion system tip protein VgrG
MLBGBJ_06680	contig_1	1386042	1387526	+	CDS					VRR-NUC domain-containing protein
MLBGBJ_06685	contig_1	1387555	1388796	+	CDS					DUF3396 domain-containing protein
MLBGBJ_06690	contig_1	1388917	1389267	+	CDS					Transposase
MLBGBJ_06695	contig_1	1389471	1390067	+	CDS		K07497	COG2801	L	IS3 family transposase
MLBGBJ_06700	contig_1	1390166	1390537	-	CDS					Lipoprotein
MLBGBJ_06705	contig_1	1390714	1391370	-	CDS					UPF0056 membrane protein
MLBGBJ_06710	contig_1	1391382	1392545	-	CDS	rodA	K05837	COG0772	D	rod shape-determining protein RodA
MLBGBJ_06715	contig_1	1392538	1394577	-	CDS	mrdA	K05515	COG0768	M	penicillin-binding protein 2
MLBGBJ_06720	contig_1	1394587	1395090	-	CDS	mreD				rod shape-determining protein MreD
MLBGBJ_06725	contig_1	1395098	1395937	-	CDS	mreC	K03570	COG1792	M	rod shape-determining protein MreC
MLBGBJ_06730	contig_1	1395949	1396986	-	CDS	mreB	K03569	COG1077	D	Cell shape-determining protein MreB
MLBGBJ_06735	contig_1	1397215	1397505	+	CDS	gatC	K02435	COG0721	J	Asp-tRNA(Asn)/Glu-tRNA(Gln) amidotransferase subunit GatC
MLBGBJ_06740	contig_1	1397676	1399133	+	CDS	gatA	K02433	COG0154	J	Asp-tRNA(Asn)/Glu-tRNA(Gln) amidotransferase subunit GatA
MLBGBJ_06745	contig_1	1399133	1400005	+	CDS		K09824	COG2990	S	DUF535 domain-containing protein
MLBGBJ_06750	contig_1	1400106	1401536	+	CDS	gatB	K02434	COG0064	J	Asp-tRNA(Asn)/Glu-tRNA(Gln) amidotransferase subunit GatB
MLBGBJ_06755	contig_1	1401677	1402309	+	CDS					Peptidoglycan-binding protein
MLBGBJ_06760	contig_1	1402393	1403400	+	CDS		K00523	COG0543	HC	Oxidoreductase NAD-binding domain protein
MLBGBJ_06765	contig_1	1403472	1403582	+	CDS					Transposase
MLBGBJ_06770	contig_1	1404077	1407712	+	CDS	recB	K03582	COG1074	L	exodeoxyribonuclease V subunit beta
MLBGBJ_06775	contig_1	1408607	1410400	+	CDS	leuA	K01649	COG0119	E	2-isopropylmalate synthase
MLBGBJ_06780	contig_1	1410507	1410857	+	CDS					Transposase
MLBGBJ_06785	contig_1	1411061	1411657	+	CDS		K07497	COG2801	L	IS3 family transposase
MLBGBJ_06790	contig_1	1411715	1412575	-	CDS	rhaT				Permease of the drug/metabolite transporter (DMT) superfamily
MLBGBJ_06795	contig_1	1412720	1415032	-	CDS		K16088	COG4773	P	TonB-dependent siderophore receptor
MLBGBJ_06800	contig_1	1415324	1416016	-	CDS		K25316	COG1794	M	Aspartate racemase
MLBGBJ_06805	contig_1	1416075	1416599	-	CDS					Acetyltransferase%2C GNAT family
MLBGBJ_06810	contig_1	1416638	1416988	-	CDS	mmcQ				MmcQ protein
MLBGBJ_06815	contig_1	1417065	1420010	-	CDS		K13926	COG0842;COG1131	V;V	Putative ABC transporter (Protein fusion consisting of two ATP-binding domains and permease)
MLBGBJ_06820	contig_1	1420343	1421740	-	CDS	aspA	K01744	COG1027	E	aspartate ammonia-lyase
MLBGBJ_06825	contig_1	1421920	1422795	-	CDS					DMT family transporter
MLBGBJ_06830	contig_1	1422955	1423566	-	CDS	dnaJ				DnaJ domain-containing protein
MLBGBJ_06835	contig_1	1423741	1424223	-	CDS	ybaK				Cys-tRNA(Pro) deacylase
MLBGBJ_06840	contig_1	1424461	1424811	+	CDS					Endoribonuclease L-PSP
MLBGBJ_06845	contig_1	1424980	1426278	-	CDS	purA	K01939	COG0104	F	adenylosuccinate synthase
MLBGBJ_06850	contig_1	1426384	1427535	-	CDS	hisZ	K02502	COG3705	E	ATP phosphoribosyltransferase regulatory subunit
MLBGBJ_06855	contig_1	1427791	1428111	-	CDS					Valyl-tRNA synthetase modifier
MLBGBJ_06860	contig_1	1428199	1428882	-	CDS	rpe	K01783	COG0036	G	ribulose-phosphate 3-epimerase
MLBGBJ_06865	contig_1	1429195	1429566	+	CDS					Periplasmic protein
MLBGBJ_06870	contig_1	1429746	1430612	-	CDS		K06923	COG2607	R	DUF815 domain-containing protein
MLBGBJ_06875	contig_1	1430621	1431250	-	CDS	ribE	K00793	COG0307	H	riboflavin synthase subunit alpha
MLBGBJ_06880	contig_1	1431270	1431977	-	CDS	trmB	K03439	COG0220	R	tRNA (guanosine(46)-N7)-methyltransferase TrmB
MLBGBJ_06885	contig_1	1432444	1434231	-	CDS	lpdA	K00382	COG1249	C	dihydrolipoyl dehydrogenase
MLBGBJ_06890	contig_1	1434319	1435932	-	CDS	aceF	K00627	COG0508	C	dihydrolipoyllysine-residue acetyltransferase
MLBGBJ_06895	contig_1	1436173	1438836	-	CDS	aceE	K00163	COG2609	C	pyruvate dehydrogenase (acetyl-transferring)%2C homodimeric type
MLBGBJ_06900	contig_1	1439219	1439836	-	CDS					Smr domain protein
MLBGBJ_06905	contig_1	1439928	1440410	-	CDS					Acetyltransferase%2C GNAT family
MLBGBJ_06910	contig_1	1440489	1441625	-	CDS	purK	K01589	COG0026	F	5-(carboxyamino)imidazole ribonucleotide synthase
MLBGBJ_06915	contig_1	1441835	1442125	-	CDS		K07461	COG2827	L	Putative endonuclease
MLBGBJ_06920	contig_1	1442348	1443823	-	CDS	trpE	K01657	COG0147	EH	anthranilate synthase component I
MLBGBJ_06925	contig_1	1443984	1445351	+	CDS	aroA	K00800	COG0128	E	3-phosphoshikimate 1-carboxyvinyltransferase
MLBGBJ_06930	contig_1	1445467	1445781	-	CDS					Lipoprotein
MLBGBJ_06935	contig_1	1445778	1446218	-	CDS					General secretion pathway protein G
MLBGBJ_06940	contig_1	1446262	1447443	+	CDS	astC	K00821	COG0160;COG4992	E;E	Acetylornithine aminotransferase
MLBGBJ_06945	contig_1	1447696	1448631	+	CDS		K00226	COG0167	F	dihydroorotate oxidase
MLBGBJ_06950	contig_1	1448887	1449672	-	CDS	ygiD	K15777			4%2C5-DOPA dioxygenase extradiol
MLBGBJ_06955	contig_1	1449870	1450718	-	CDS					Aldo-ket-red domain-containing protein
MLBGBJ_06960	contig_1	1450913	1453402	+	CDS		K03427	COG0286	V	type I restriction-modification system subunit M
MLBGBJ_06965	contig_1	1453404	1454681	+	CDS		K01154	COG0732	V	restriction endonuclease subunit S
MLBGBJ_06970	contig_1	1454699	1457788	+	CDS	hsdR	K01153	COG0610	V	HsdR family type I site-specific deoxyribonuclease
MLBGBJ_06975	contig_1	1457790	1458479	+	CDS					M48 family metallopeptidase
MLBGBJ_06980	contig_1	1458584	1459027	-	CDS					SnoaL-like domain-containing protein
MLBGBJ_06985	contig_1	1459053	1459634	-	CDS					NAD-dependent dehydratase
MLBGBJ_06990	contig_1	1459873	1460880	-	CDS	tnp	K07481	COG3039	L	IS5 family transposase
MLBGBJ_06995	contig_1	1460969	1461550	+	CDS					hypothetical protein
MLBGBJ_07000	contig_1	1461534	1461971	-	CDS					Transposase%2C IS4 family
MLBGBJ_07005	contig_1	1461910	1462329	-	CDS	tnp				IS5 family ISNemu1B transposase ORF A
MLBGBJ_07010	contig_1	1462380	1462718	+	CDS					LysR-substrate domain-containing protein
MLBGBJ_07015	contig_1	1462788	1464035	-	CDS		K00027	COG0281	C	oxaloacetate-decarboxylating malate dehydrogenase
MLBGBJ_07020	contig_1	1464077	1464610	-	CDS					ATP-binding cassette domain-containing protein
MLBGBJ_07025	contig_1	1464656	1465942	-	CDS					putative ATPase%2C AAA+ superfamily
MLBGBJ_07030	contig_1	1466203	1466538	-	CDS					Thioredoxin domain-containing protein
MLBGBJ_07035	contig_1	1466631	1466960	-	CDS	osmC				OsmC family protein
MLBGBJ_07040	contig_1	1467244	1467636	-	CDS	cueR	K19591	COG0789	K	Cu(I)-responsive transcriptional regulator
MLBGBJ_07045	contig_1	1467784	1467993	+	CDS	copZ	K07213	COG2608	P	Copper chaperone CopZ
MLBGBJ_07050	contig_1	1468093	1470258	+	CDS		K17686	COG2217	P	putative cation-transporting ATPase HI_0290
MLBGBJ_07055	contig_1	1470413	1471372	+	CDS	ttcA	K14058	COG0037	D	tRNA 2-thiocytidine(32) synthetase TtcA
MLBGBJ_07060	contig_1	1471599	1472087	+	CDS		K09793	COG2839	S	DUF456 domain-containing protein
MLBGBJ_07065	contig_1	1472159	1472821	-	CDS	yecA	K07039	COG3318	R	YecA family protein
MLBGBJ_07070	contig_1	1472907	1474160	-	CDS		K07258	COG1686	M	serine-type D-Ala-D-Ala carboxypeptidase
MLBGBJ_07075	contig_1	1474376	1475902	+	CDS	ilvA	K01754	COG1171	E	threonine ammonia-lyase%2C biosynthetic
MLBGBJ_07080	contig_1	1476014	1476820	-	CDS	bamD	K05807	COG4105	R	Outer membrane protein assembly factor BamD
MLBGBJ_07085	contig_1	1476906	1477943	+	CDS	rluD	K06180	COG0564	J	23S rRNA pseudouridine(1911/1915/1917) synthase RluD
MLBGBJ_07090	contig_1	1478207	1478980	+	CDS	pgeF	K05810	COG1496	S	peptidoglycan editing factor PgeF
MLBGBJ_07095	contig_1	1479085	1479522	+	CDS	yciA	K10806	COG1607	I	acyl-CoA thioester hydrolase YciA
MLBGBJ_07100	contig_1	1479636	1480733	-	CDS	nnrS				Nitric oxide response protein NnrS
MLBGBJ_07105	contig_1	1481029	1481643	-	CDS	cadD				Cadmium resistance protein CadD%2C putative permease
MLBGBJ_07110	contig_1	1481965	1482657	-	CDS					ABC transporter ATP-binding protein
MLBGBJ_07115	contig_1	1482657	1483454	-	CDS	tauC	K15552	COG0600	P	ABC-type nitrate/sulfonate/bicarbonate transport system%2C permease component
MLBGBJ_07120	contig_1	1483632	1484783	-	CDS					PIN domain-containing protein
MLBGBJ_07125	contig_1	1485093	1486070	-	CDS	tauA				ABC-type nitrate/sulfonate/bicarbonate transport system%2C periplasmic component
MLBGBJ_07130	contig_1	1486394	1487278	-	CDS					Putative membrane protein
MLBGBJ_07135	contig_1	1487591	1488610	-	CDS	lepB	K03100	COG0681	U	signal peptidase I
MLBGBJ_07140	contig_1	1488610	1490502	-	CDS	lepA	K03596	COG0481	M	translation elongation factor 4
MLBGBJ_07145	contig_1	1490545	1491246	-	CDS	mtnN	K01243	COG0775	F	5'-methylthioadenosine/adenosylhomocysteine nucleosidase
MLBGBJ_07150	contig_1	1491434	1492561	+	CDS		K02670	COG2805	NU	Twitching motility protein
MLBGBJ_07155	contig_1	1493365	1497048	+	CDS	mfd	K03723	COG1197	LK	transcription-repair coupling factor
MLBGBJ_07160	contig_1	1497367	1498182	+	CDS					HNH endonuclease
MLBGBJ_07165	contig_1	1498703	1499326	-	CDS					hypothetical protein
MLBGBJ_07170	contig_1	1499844	1499972	+	CDS					Lipoprotein
MLBGBJ_07175	contig_1	1499989	1500795	-	CDS	tra5				Transposase InsO and inactivated derivatives
MLBGBJ_07180	contig_1	1500897	1501070	+	CDS					Transposase
MLBGBJ_07185	contig_1	1501225	1501527	-	CDS	arsR				Transcriptional regulator%2C ArsR family
MLBGBJ_07190	contig_1	1501607	1502128	-	CDS					Rhodanese domain-containing protein
MLBGBJ_07195	contig_1	1502141	1502335	-	CDS					DUF2892 domain-containing protein
MLBGBJ_07200	contig_1	1503226	1503918	-	CDS					FAD-dependent oxidoreductase
MLBGBJ_07205	contig_1	1504356	1505510	-	CDS	hlyD	K03543	COG1566	V	HlyD family secretion protein
MLBGBJ_07210	contig_1	1505597	1507258	-	CDS					Transporter%2C major facilitator family protein
MLBGBJ_07215	contig_1	1507527	1508957	-	CDS					Outer membrane multidrug resistance lipoprotein
MLBGBJ_07220	contig_1	1509190	1510197	-	CDS	tnp	K07481	COG3039	L	IS5 family transposase
MLBGBJ_07225	contig_1	1510373	1510810	-	CDS					Transposase%2C IS4 family
MLBGBJ_07230	contig_1	1510749	1511168	-	CDS	tnp				IS5 family ISNemu1B transposase ORF A
MLBGBJ_07235	contig_1	1511637	1511924	+	CDS					DUF772 domain-containing protein
MLBGBJ_07240	contig_1	1511951	1512175	-	CDS					Na-H-Exchanger domain-containing protein
MLBGBJ_07245	contig_1	1512212	1513555	-	CDS	lpd	K21739	COG1249	C	Dihydrolipoamide dehydrogenase (E3) component of pyruvate/2-oxoglutarate dehydrogenase complex or glutathione oxidoreductase
MLBGBJ_07250	contig_1	1513774	1514673	-	CDS	lysR				DNA-binding transcriptional regulator%2C LysR family
MLBGBJ_07255	contig_1	1514853	1515818	+	CDS	ssuD				Flavin-dependent oxidoreductase%2C luciferase family (includes alkanesulfonate monooxygenase SsuD and methylene tetrahydromethanopterin reductase)
MLBGBJ_07260	contig_1	1515919	1516449	+	CDS					MBL fold metallo-hydrolase
MLBGBJ_07265	contig_1	1516487	1518250	+	CDS		K11747	COG0475;COG1226	P;P	Potassium transporter
MLBGBJ_07270	contig_1	1518322	1518546	-	CDS					Aminoglycoside phosphotransferase
MLBGBJ_07275	contig_1	1518657	1519478	+	CDS	tnp				IS5 family transposase
MLBGBJ_07280	contig_1	1519551	1520357	+	CDS	insO	K07497	COG2801	L	Transposase InsO and inactivated derivatives
MLBGBJ_07285	contig_1	1520572	1521231	-	CDS					Phosphoesterase
MLBGBJ_07290	contig_1	1521345	1522184	-	CDS					COesterase domain-containing protein
MLBGBJ_07295	contig_1	1522801	1523937	-	CDS	insQ	K07496	COG0675	L	Transposase
MLBGBJ_07300	contig_1	1524484	1524894	-	CDS					Surfac-D-trimer domain-containing protein
MLBGBJ_07305	contig_1	1524896	1526938	-	CDS					Integrase
MLBGBJ_07310	contig_1	1526941	1528461	-	CDS					site-specific integrase
MLBGBJ_07315	contig_1	1528439	1529728	-	CDS					site-specific integrase
MLBGBJ_07320	contig_1	1529878	1530393	-	CDS	ssb	K03111	COG0629	L	Single-stranded DNA-binding protein
MLBGBJ_07325	contig_1	1530397	1531779	-	CDS					Transporter%2C major facilitator family protein
MLBGBJ_07330	contig_1	1531909	1532538	-	CDS					Transglycosylase SLT domain protein
MLBGBJ_07335	contig_1	1532821	1534329	+	CDS	ppx	K01524	COG0248	FP	exopolyphosphatase
MLBGBJ_07340	contig_1	1534478	1535368	-	CDS	argB	K00930	COG0548	E	N-acetylglutamate kinase
MLBGBJ_07345	contig_1	1535678	1536808	+	CDS	mpaA				Murein tripeptide amidase MpaA
MLBGBJ_07350	contig_1	1536920	1537774	+	CDS	lgt	K13292	COG0682	M	prolipoprotein diacylglyceryl transferase
MLBGBJ_07355	contig_1	1537966	1538112	+	CDS					CCGSCS motif protein
MLBGBJ_07360	contig_1	1538239	1538835	-	CDS	lemA				LemA family protein
MLBGBJ_07365	contig_1	1539041	1540126	-	CDS		K07098	COG1408	R	Ser/Thr phosphatase family protein
MLBGBJ_07370	contig_1	1540259	1541167	+	CDS		K07223	COG2837	P	Dyp-type peroxidase family protein
MLBGBJ_07375	contig_1	1541281	1543854	-	CDS	clpB	K03695	COG0542	O	ATP-dependent chaperone ClpB
MLBGBJ_07380	contig_1	1544113	1545123	+	CDS	trpS	K01867	COG0180	J	tryptophan--tRNA ligase
MLBGBJ_07385	contig_1	1545201	1545740	+	CDS					Lipoprotein
MLBGBJ_07390	contig_1	1545758	1546762	+	CDS		K21053	COG1816	F	adenosine deaminase
MLBGBJ_07395	contig_1	1546897	1548432	+	CDS		K06132	COG1502	I	Phospholipase D domain protein
MLBGBJ_07400	contig_1	1548499	1548717	-	CDS		K09794	COG2841	S	DUF465 domain-containing protein
MLBGBJ_07405	contig_1	1549688	1549921	-	CDS					hypothetical protein
MLBGBJ_07410	contig_1	1549962	1550357	-	CDS					hypothetical protein
MLBGBJ_07415	contig_1	1562313	1562606	-	CDS	cas2				CRISPR-associated endonuclease Cas2
MLBGBJ_07420	contig_1	1562681	1563694	-	CDS	cas1c	K15342	COG1518	L	type I-C CRISPR-associated endonuclease Cas1c
MLBGBJ_07425	contig_1	1564280	1564888	-	CDS	cas4	K07464	COG1468	L	CRISPR-associated protein Cas4
MLBGBJ_07430	contig_1	1564945	1565784	-	CDS	cas7c				type I-C CRISPR-associated protein Cas7/Csd2
MLBGBJ_07435	contig_1	1565806	1567848	-	CDS					Type I-C CRISPR-associated protein Cas8c/Csd1
MLBGBJ_07440	contig_1	1567845	1568567	-	CDS	cas5c				type I-C CRISPR-associated protein Cas5c
MLBGBJ_07445	contig_1	1568575	1571061	-	CDS		K07012	COG1203	R	CRISPR-associated helicase Cas3'
MLBGBJ_07450	contig_1	1571494	1571703	+	CDS		K07213	COG2608	P	HMA domain-containing protein
MLBGBJ_07455	contig_1	1571780	1573309	+	CDS		K05845	COG1732	M	ABC transporter%2C substrate-binding protein%2C QAT family
MLBGBJ_07460	contig_1	1573438	1573686	+	CDS					CsbD-like protein
MLBGBJ_07465	contig_1	1573918	1574667	+	CDS	ubiE				Ubiquinone/menaquinone biosynthesis C-methylase UbiE/MenG
MLBGBJ_07470	contig_1	1574740	1575126	+	CDS					MAPEG family protein
MLBGBJ_07475	contig_1	1575576	1575869	+	CDS					Tnp-DDE-dom domain-containing protein
MLBGBJ_07480	contig_1	1575802	1576110	-	CDS					Transposase
MLBGBJ_07485	contig_1	1576424	1577365	+	CDS	tehA	K03304	COG1275	P	dicarboxylate transporter/tellurite-resistance protein TehA
MLBGBJ_07490	contig_1	1577445	1577891	+	CDS					DUF1566 domain-containing protein
MLBGBJ_07495	contig_1	1577913	1578992	+	CDS	parB				ParB domain-containing protein
MLBGBJ_07500	contig_1	1579147	1579713	+	CDS					ferric reductase-like transmembrane domain-containing protein
MLBGBJ_07505	contig_1	1579981	1580436	+	CDS					Flavodoxin reductases (Ferredoxin-NADPH reductases) family 1
MLBGBJ_07510	contig_1	1580750	1582162	+	CDS					Fic family protein
MLBGBJ_07515	contig_1	1582608	1583075	+	CDS		K10133			alcohol dehydrogenase catalytic domain-containing protein
MLBGBJ_07520	contig_1	1583066	1583560	+	CDS					Putative oxidoreductase
MLBGBJ_07525	contig_1	1583657	1584520	+	CDS	nmrA	K19267	COG0702	MG	NmrA family protein
MLBGBJ_07530	contig_1	1584507	1585367	+	CDS		K05847	COG1125	E	ABC transporter%2C ATP-binding protein
MLBGBJ_07535	contig_1	1585709	1587028	+	CDS		K08369	COG0477	GEPR	Transporter%2C major facilitator family protein
MLBGBJ_07540	contig_1	1587090	1588055	-	CDS		K07482	COG2826	L	IS30 family transposase
MLBGBJ_07545	contig_1	1588329	1588742	-	CDS	rAYT	K07491	COG1943	L	REP element-mobilizing transposase RayT
MLBGBJ_07550	contig_1	1589129	1590100	-	CDS	tnp	K07486	COG3547	L	IS110 family transposase
MLBGBJ_07555	contig_1	1590232	1590840	-	CDS					transposase
MLBGBJ_07560	contig_1	1591152	1591913	-	CDS					DUF4435 domain-containing protein
MLBGBJ_07565	contig_1	1591919	1593106	-	CDS					AAA-15 domain-containing protein
MLBGBJ_07570	contig_1	1593128	1596010	-	CDS	uvrA	K03701	COG0178	L	excinuclease ABC subunit UvrA
MLBGBJ_07575	contig_1	1596229	1597029	+	CDS		K01613	COG0688	I	phosphatidylserine decarboxylase
MLBGBJ_07580	contig_1	1597971	1598321	-	CDS					HTH-Tnp-IS630 domain-containing protein
MLBGBJ_07585	contig_1	1598734	1599525	+	CDS		K00797	COG0421	E	polyamine aminopropyltransferase
MLBGBJ_07590	contig_1	1599674	1600927	+	CDS	hemA	K02492	COG0373	H	glutamyl-tRNA reductase
MLBGBJ_07595	contig_1	1601372	1601953	-	CDS	metW				methionine biosynthesis protein MetW
MLBGBJ_07600	contig_1	1601950	1603089	-	CDS	metXS	K00641	COG2021	E	homoserine O-acetyltransferase
MLBGBJ_07605	contig_1	1603247	1603447	+	CDS					NADH-quinone oxidoreductase subunit N
MLBGBJ_07610	contig_1	1603535	1604500	-	CDS		K07482	COG2826	L	IS30 family transposase
MLBGBJ_07615	contig_1	1604528	1605595	+	CDS					hypothetical protein
MLBGBJ_07620	contig_1	1605608	1605931	+	CDS					DUF3969 domain-containing protein
MLBGBJ_07625	contig_1	1606250	1606918	+	CDS					hypothetical protein
MLBGBJ_07630	contig_1	1607185	1607844	-	CDS					Phosphoesterase
MLBGBJ_07635	contig_1	1607957	1608796	-	CDS					COesterase domain-containing protein
MLBGBJ_07640	contig_1	1608889	1609371	-	CDS					CHRD domain-containing protein
MLBGBJ_07645	contig_1	1609437	1610006	-	CDS					Lipoprotein
MLBGBJ_07650	contig_1	1610372	1611178	+	CDS	tra5				Transposase InsO and inactivated derivatives
MLBGBJ_07655	contig_1	1611276	1612688	+	CDS					Phage protein
MLBGBJ_07660	contig_1	1612712	1613941	-	CDS		K07133	COG1373	R	putative ATPase%2C AAA+ superfamily
MLBGBJ_07665	contig_1	1614193	1614702	+	CDS					transposase
MLBGBJ_07670	contig_1	1614758	1615066	+	CDS					Transposase
MLBGBJ_07675	contig_1	1614999	1615394	-	CDS					hypothetical protein
MLBGBJ_07680	contig_1	1615809	1616045	+	CDS					DDE-Tnp-1 domain-containing protein
MLBGBJ_07685	contig_1	1616947	1617297	+	CDS					HTH-Tnp-IS630 domain-containing protein
MLBGBJ_07690	contig_1	1617595	1618092	+	CDS					hypothetical protein
MLBGBJ_07695	contig_1	1618155	1618652	-	CDS	cobO	K08978	COG2510	S	Uncharacterized transporter in cobO 3'region
MLBGBJ_07700	contig_1	1618701	1619408	+	CDS		K09125	COG1738	S	7-cyano-7-deazaguanine/7-aminomethyl-7-deazaguanine transporter
MLBGBJ_07705	contig_1	1619448	1620344	-	CDS	lysR				Transcriptional regulator%2C LysR family
MLBGBJ_07710	contig_1	1620701	1621063	+	CDS					DUF485 domain-containing protein
MLBGBJ_07715	contig_1	1621174	1622862	+	CDS	actP	K14393	COG4147	R	Cation acetate symporter
MLBGBJ_07720	contig_1	1623162	1623887	+	CDS	tra5				Transposase InsO and inactivated derivatives
MLBGBJ_07725	contig_1	1623927	1624277	+	CDS					HTH-Tnp-IS630 domain-containing protein
MLBGBJ_07730	contig_1	1624575	1624871	+	CDS					hypothetical protein
MLBGBJ_07735	contig_1	1625501	1625863	-	tmRNA	ssrA				transfer-messenger RNA%2C SsrA
MLBGBJ_07740	contig_1	1625979	1627193	-	CDS		K14260	COG0436	E	Putative 8-amino-7-oxononanoate synthase
MLBGBJ_07745	contig_1	1627465	1628307	-	CDS	tnp				IS30 family transposase
MLBGBJ_07750	contig_1	1628484	1629602	+	CDS					Ribosomal protein L11 methyltransferase-like protein
MLBGBJ_07755	contig_1	1629643	1630326	+	CDS		K06183	COG1187	J	Pseudouridine synthase
MLBGBJ_07760	contig_1	1630824	1631174	+	CDS					HTH-Tnp-IS630 domain-containing protein
MLBGBJ_07765	contig_1	1631472	1632149	+	CDS					hypothetical protein
MLBGBJ_07770	contig_1	1632163	1632450	+	CDS					hypothetical protein
MLBGBJ_07775	contig_1	1632530	1632850	+	CDS					Stress response protein
MLBGBJ_07780	contig_1	1632989	1634824	+	CDS	uvrC	K03703	COG0322	L	excinuclease ABC subunit UvrC
MLBGBJ_07785	contig_1	1634894	1635601	-	CDS					Nuclease-like protein
MLBGBJ_07790	contig_1	1635686	1636357	-	CDS	rpiA	K01807	COG0120	G	ribose-5-phosphate isomerase RpiA
MLBGBJ_07795	contig_1	1636428	1636907	-	CDS	ispF	K01770	COG0245	I	2-C-methyl-D-erythritol 2%2C4-cyclodiphosphate synthase
MLBGBJ_07800	contig_1	1637264	1639123	-	CDS	ilvD	K01687	COG0129	EG	dihydroxy-acid dehydratase
MLBGBJ_07805	contig_1	1639428	1640882	-	CDS	lutB	K18929	COG1139	C	LutB/LldF family L-lactate oxidation iron-sulfur protein
MLBGBJ_07810	contig_1	1640879	1641580	-	CDS	lutC	K00782	COG1556	S	Uncharacterized protein NMB1437
MLBGBJ_07815	contig_1	1641577	1642356	-	CDS	glpC	K18928	COG2048	C	Fe-S cluster-containing oxidoreductase%2C includes glycolate oxidase subunit GlcF
MLBGBJ_07820	contig_1	1642784	1644193	+	CDS					Transporter%2C major facilitator family protein
MLBGBJ_07825	contig_1	1644220	1644453	-	CDS					hypothetical protein
MLBGBJ_07830	contig_1	1644494	1644889	-	CDS					hypothetical protein
MLBGBJ_07835	contig_1	1645326	1646879	+	CDS					DUF945 domain-containing protein
MLBGBJ_07840	contig_1	1647181	1647777	-	CDS					IS3 family transposase
MLBGBJ_07845	contig_1	1647981	1648331	-	CDS					helix-turn-helix domain-containing protein
MLBGBJ_07850	contig_1	1648422	1649963	-	CDS	yhjX				Inner membrane protein yhjX
MLBGBJ_07855	contig_1	1650147	1650413	+	CDS					DUF4381 domain-containing protein
MLBGBJ_07860	contig_1	1650552	1651277	+	CDS		K15125			Lipoprotein
MLBGBJ_07865	contig_1	1651431	1652432	+	CDS	hemB	K01698	COG0113	H	porphobilinogen synthase
MLBGBJ_07870	contig_1	1652710	1653660	+	CDS	trxB	K00384	COG0492	O	thioredoxin-disulfide reductase
MLBGBJ_07875	contig_1	1653846	1654565	-	CDS	yqjQ				SDR family oxidoreductase
MLBGBJ_07880	contig_1	1654866	1656179	-	CDS	hpnE	K06954	COG2907	R	hydroxysqualene dehydroxylase HpnE
MLBGBJ_07885	contig_1	1656176	1657024	-	CDS	hpnD	K02291	COG1562	I	presqualene diphosphate synthase HpnD
MLBGBJ_07890	contig_1	1657221	1659083	+	CDS	hscA	K04044	COG0443	O	Fe-S protein assembly chaperone HscA
MLBGBJ_07895	contig_1	1659162	1659524	+	CDS					Pyrimidine dimer DNA glycosylase
MLBGBJ_07900	contig_1	1659610	1659951	+	CDS	fdx	K04755	COG0633	C	ISC system 2Fe-2S type ferredoxin
MLBGBJ_07905	contig_1	1660087	1660698	-	CDS					Four helix bundle protein
MLBGBJ_07910	contig_1	1660959	1661156	+	CDS	iscX				Fe-S cluster assembly protein IscX
MLBGBJ_07915	contig_1	1661500	1662378	+	CDS	metF	K00297	COG0685	E	methylenetetrahydrofolate reductase
MLBGBJ_07920	contig_1	1662515	1664791	+	CDS	metE	K00549	COG0620	E	5-methyltetrahydropteroyltriglutamate--homocysteine S-methyltransferase
MLBGBJ_07925	contig_1	1665034	1665750	-	CDS	mtnP	K19696	COG0005	F	S-methyl-5'-thioinosine phosphorylase
MLBGBJ_07930	contig_1	1666015	1667085	-	CDS					AI-2E family transporter
MLBGBJ_07935	contig_1	1667290	1668324	+	CDS	purM	K01933	COG0150	F	Phosphoribosylaminoimidazole (AIR) synthetase
MLBGBJ_07940	contig_1	1668408	1668851	-	CDS					YSIRK family Signal peptide
MLBGBJ_07945	contig_1	1669021	1669503	-	CDS					Pyridoxamine 5'-phosphate oxidase family protein
MLBGBJ_07950	contig_1	1669895	1670614	+	CDS	dnaQ	K02342	COG0847	L	DNA polymerase III subunit epsilon
MLBGBJ_07955	contig_1	1670611	1671300	+	CDS	ispD	K00991	COG1211	I	2-C-methyl-D-erythritol 4-phosphate cytidylyltransferase
MLBGBJ_07960	contig_1	1671403	1671807	+	CDS					DNA-binding helix-turn-helix protein
MLBGBJ_07965	contig_1	1671847	1672197	+	CDS					HTH-Tnp-IS630 domain-containing protein
MLBGBJ_07970	contig_1	1672676	1673653	-	CDS					Sel1 repeat family protein
MLBGBJ_07975	contig_1	1673897	1674589	-	CDS		K22736	COG1814	S	VIT family protein
MLBGBJ_07980	contig_1	1674778	1676205	+	CDS	caiA				Acyl-CoA dehydrogenase related to the alkylation response protein AidB
MLBGBJ_07985	contig_1	1676324	1676884	+	CDS					DUF4123 domain-containing protein
MLBGBJ_07990	contig_1	1676819	1677076	-	CDS					hypothetical protein
MLBGBJ_07995	contig_1	1677623	1678630	-	CDS	tnp	K07481	COG3039	L	IS5 family transposase
MLBGBJ_08000	contig_1	1679076	1682597	-	CDS					PilC/PilY family type IV pilus protein
MLBGBJ_08005	contig_1	1682839	1683795	-	CDS		K07482	COG2826	L	Integrase catalytic domain-containing protein
MLBGBJ_08010	contig_1	1684546	1685331	-	CDS		K02013	COG1120	PH	ATP-binding cassette domain-containing protein
MLBGBJ_08015	contig_1	1685335	1686351	-	CDS		K02015	COG0609	P	iron chelate uptake ABC transporter family permease subunit
MLBGBJ_08020	contig_1	1687044	1689416	+	CDS	fepA	K19611	COG4771	P	FepA family TonB-dependent siderophore receptor
MLBGBJ_08025	contig_1	1689512	1690552	+	CDS		K02016	COG0614	P	ABC transporter substrate-binding protein
MLBGBJ_08030	contig_1	1690832	1690922	-	tRNA	trnS				tRNA-Ser(gga)
MLBGBJ_08035	contig_1	1691017	1691103	-	tRNA	trnL				tRNA-Leu(cag)
MLBGBJ_08040	contig_1	1691141	1691227	-	tRNA	trnL				tRNA-Leu(cag)
MLBGBJ_08045	contig_1	1691321	1693813	+	CDS	rnr	K12573	COG0557	K	ribonuclease R
MLBGBJ_08050	contig_1	1693940	1694500	-	CDS	mobA	K03752	COG0746	H	Putative molybdopterin-guanine dinucleotide biosynthesis protein MobA
MLBGBJ_08055	contig_1	1694737	1696530	+	CDS		K07673	COG3850	T	Sensor protein
MLBGBJ_08060	contig_1	1696527	1697183	+	CDS		K07684	COG2197	TK	Response regulator receiver domain protein
MLBGBJ_08065	contig_1	1697455	1699260	+	CDS	dsbD	K04084	COG0526	OC	Thiol:disulfide interchange protein DsbD
MLBGBJ_08070	contig_1	1699363	1700022	+	CDS	ung	K03648	COG0692	L	uracil-DNA glycosylase
MLBGBJ_08075	contig_1	1700133	1700630	+	CDS					YbhB/YbcL family Raf kinase inhibitor-like protein
MLBGBJ_08080	contig_1	1701175	1701570	+	CDS					hypothetical protein
MLBGBJ_08085	contig_1	1701611	1701844	+	CDS					hypothetical protein
MLBGBJ_08090	contig_1	1701732	1702502	-	CDS					Type I secretion protein
MLBGBJ_08095	contig_1	1702836	1703972	+	CDS	frmA	K00121	COG1062	C	S-(hydroxymethyl)glutathione dehydrogenase/class III alcohol dehydrogenase
MLBGBJ_08100	contig_1	1703981	1704808	+	CDS	fghA	K01070	COG0627	R	S-formylglutathione hydrolase
MLBGBJ_08105	contig_1	1705395	1705904	-	CDS	ppiB	K03768	COG0652	O	Peptidyl-prolyl cis-trans isomerase (rotamase) - cyclophilin family
MLBGBJ_08110	contig_1	1706014	1707429	-	CDS	citT	K14445	COG0471	P	Di- and tricarboxylate antiporter
MLBGBJ_08115	contig_1	1707811	1708509	+	CDS					TIGR02117 family protein
MLBGBJ_08120	contig_1	1708506	1709273	+	CDS	aroD	K03785	COG0710	E	3-dehydroquinate dehydratase
MLBGBJ_08125	contig_1	1709544	1710614	-	CDS	lptG	K11720	COG0795	R	LPS export ABC transporter permease LptG
MLBGBJ_08130	contig_1	1710611	1711726	-	CDS	lptF	K07091	COG0795	R	LPS export ABC transporter permease LptF
MLBGBJ_08135	contig_1	1711894	1713303	+	CDS	pepA	K01255	COG0260	E	leucyl aminopeptidase
MLBGBJ_08140	contig_1	1713411	1713773	-	CDS					SnoaL-like domain-containing protein
MLBGBJ_08145	contig_1	1713934	1714410	+	CDS					Cupin domain protein
MLBGBJ_08150	contig_1	1714742	1715269	-	CDS					DUF5376 domain-containing protein
MLBGBJ_08155	contig_1	1715391	1715558	-	CDS					hypothetical protein
MLBGBJ_08160	contig_1	1715819	1718107	+	CDS		K02014	COG1629	P	putative TonB-dependent receptor NMB0964
MLBGBJ_08165	contig_1	1718560	1720470	+	CDS		K05343	COG0366	G	Amylosucrase
MLBGBJ_08170	contig_1	1720948	1721448	+	CDS					Phosphoenolpyruvate synthase
MLBGBJ_08175	contig_1	1721576	1722136	+	CDS					Membrane lipoprotein
MLBGBJ_08180	contig_1	1722227	1722700	-	CDS	fxsA	K07113	COG3030	R	FxsA cytoplasmic membrane protein
MLBGBJ_08185	contig_1	1722970	1723046	+	tRNA	trnP				tRNA-Pro(cgg)
MLBGBJ_08190	contig_1	1723252	1724697	+	CDS	yocR	K03308	COG0733	R	Na+-dependent transporter%2C SNF family
MLBGBJ_08195	contig_1	1724868	1727315	+	CDS	ftsK	K03466	COG1674	D	Cell division protein FtsK
MLBGBJ_08200	contig_1	1727403	1727753	+	CDS					Transposase
MLBGBJ_08205	contig_1	1727957	1728553	+	CDS		K07497	COG2801	L	IS3 family transposase
MLBGBJ_08210	contig_1	1728727	1729290	+	CDS	yceI				Polyisoprenoid-binding periplasmic protein YceI
MLBGBJ_08215	contig_1	1729440	1730006	+	CDS		K03767	COG0652	O	Peptidyl-prolyl cis-trans isomerase
MLBGBJ_08220	contig_1	1730120	1730605	-	CDS					DUF4189 domain-containing protein
MLBGBJ_08225	contig_1	1730731	1731087	-	CDS	arsR				ArsR family transcriptional regulator
MLBGBJ_08230	contig_1	1731251	1732123	+	CDS		K06911	COG1741	R	Pirin family protein
MLBGBJ_08235	contig_1	1732721	1732972	+	CDS					Lipoprotein
MLBGBJ_08240	contig_1	1733015	1733344	+	CDS					Rz
MLBGBJ_08245	contig_1	1733545	1735326	-	CDS	nrdD	K21636	COG1328	F	anaerobic ribonucleoside-triphosphate reductase
MLBGBJ_08250	contig_1	1735361	1735897	-	CDS	nrdG				anaerobic ribonucleoside-triphosphate reductase activating protein
MLBGBJ_08255	contig_1	1736337	1740596	-	CDS					hypothetical protein
MLBGBJ_08260	contig_1	1740665	1740775	-	CDS					hypothetical protein
MLBGBJ_08265	contig_1	1740772	1741698	-	CDS					hypothetical protein
MLBGBJ_08270	contig_1	1741879	1742823	-	CDS					Exported protein
MLBGBJ_08275	contig_1	1743142	1743681	-	CDS					hypothetical protein
MLBGBJ_08280	contig_1	1743937	1744479	-	CDS					Exported protein
MLBGBJ_08285	contig_1	1744891	1745817	-	CDS					Endonuclease I
MLBGBJ_08290	contig_1	1746006	1746659	-	CDS					Lipoprotein
MLBGBJ_08295	contig_1	1746694	1747629	-	CDS					Endonuclease I
MLBGBJ_08300	contig_1	1747752	1749143	-	CDS	pbuX	K16346	COG2233	F	Xanthine/uracil permease
MLBGBJ_08305	contig_1	1749310	1749804	-	CDS	dut	K01520	COG0756	F	dUTP diphosphatase
MLBGBJ_08310	contig_1	1749885	1750517	+	CDS	pdxH	K00275	COG0259	H	pyridoxamine 5'-phosphate oxidase
MLBGBJ_08315	contig_1	1750740	1751789	+	CDS	rsuA	K06178	COG1187	J	Pseudouridylate synthase RsuA%2C specific for 16S rRNA U516 and 23S rRNA U2605
MLBGBJ_08320	contig_1	1751864	1752790	+	CDS		K01785	COG2017	G	Aldose 1-epimerase
MLBGBJ_08325	contig_1	1753111	1754280	+	CDS	yrpB	K00459	COG2070	R	NAD(P)H-dependent flavin oxidoreductase YrpB%2C nitropropane dioxygenase family
MLBGBJ_08330	contig_1	1754559	1755746	+	CDS	dapC	K14267	COG0436	E	succinyldiaminopimelate transaminase
MLBGBJ_08335	contig_1	1756366	1756716	-	CDS					HTH-Tnp-IS630 domain-containing protein
MLBGBJ_08340	contig_1	1757010	1757906	+	CDS		K07497	COG2801	L	IS3 family transposase
MLBGBJ_08345	contig_1	1757969	1761067	-	CDS		K01153	COG0610	V	Type I site-specific restriction-modification system%2C R (restriction) subunit and related helicases
MLBGBJ_08350	contig_1	1761146	1761505	-	CDS		K01154	COG0732	V	restriction endonuclease subunit S
MLBGBJ_08355	contig_1	1761763	1762365	-	CDS		K01154	COG0732	V	Restriction endonuclease subunit S
MLBGBJ_08360	contig_1	1762532	1763542	-	CDS	rhuM				Uncharacterized protein RhuM%2C Salmonella virulence factor
MLBGBJ_08365	contig_1	1763539	1765080	-	CDS	hsdM	K03427	COG0286	V	type I restriction-modification system subunit M
MLBGBJ_08370	contig_1	1765159	1766163	-	CDS	rfaD	K03274	COG0451	MG	ADP-glyceromanno-heptose 6-epimerase
MLBGBJ_08375	contig_1	1766253	1767215	-	CDS	rfaE1	K21344	COG2870	M	ADP-heptose synthase
MLBGBJ_08380	contig_1	1767270	1768010	-	CDS	pyrF	K01591	COG0284	F	orotidine-5'-phosphate decarboxylase
MLBGBJ_08385	contig_1	1768359	1769006	-	CDS	adk	K00939	COG0563	F	adenylate kinase
MLBGBJ_08390	contig_1	1769089	1769607	-	CDS					3-deoxy-manno-octulosonate cytidylyltransferase
MLBGBJ_08395	contig_1	1769618	1770379	-	CDS	kdsB	K00979	COG1212	M	3-deoxy-manno-octulosonate cytidylyltransferase
MLBGBJ_08400	contig_1	1770376	1770558	-	CDS	trm112	K09791	COG2835	S	RNA methyltransferase activator Trm112/YbaR
MLBGBJ_08405	contig_1	1770653	1771228	-	CDS		K09924	COG3184	S	DUF2059 domain-containing protein
MLBGBJ_08410	contig_1	1771326	1772351	-	CDS	lpxK	K00912	COG1663	M	tetraacyldisaccharide 4'-kinase
MLBGBJ_08415	contig_1	1772410	1773813	+	CDS	xseA	K03601	COG1570	L	exodeoxyribonuclease VII large subunit
MLBGBJ_08420	contig_1	1774360	1775127	+	CDS	pssA	K17103	COG1183	I	CDP-diacylglycerol--serine O-phosphatidyltransferase
MLBGBJ_08425	contig_1	1775131	1775940	+	CDS		K07090	COG0730	R	putative membrane transporter protein
MLBGBJ_08430	contig_1	1776110	1777828	+	CDS		K01887	COG0018	J	Arginine--tRNA ligase
MLBGBJ_08435	contig_1	1777881	1778687	+	CDS	tra5				Transposase InsO and inactivated derivatives
MLBGBJ_08440	contig_1	1778827	1779834	+	CDS	tnp	K07481	COG3039	L	IS5 family transposase
MLBGBJ_08445	contig_1	1780017	1780502	-	CDS		K03611	COG1495	O	Disulfide bond formation protein B
MLBGBJ_08450	contig_1	1780978	1781247	+	CDS	rpsO	K02956	COG0184	J	30S ribosomal protein S15
MLBGBJ_08455	contig_1	1781361	1781912	-	CDS	greB	K04760	COG0782	K	transcription elongation factor GreB
MLBGBJ_08460	contig_1	1782079	1783620	-	CDS		K07280	COG3699		DUF560 domain-containing protein
MLBGBJ_08465	contig_1	1784180	1785175	+	CDS					Hemoglobin-haptoglobin-utilization protein
MLBGBJ_08470	contig_1	1785232	1787649	+	CDS		K16087	COG1629	P	TonB-dependent hemoglobin/transferrin/lactoferrin receptor family protein
MLBGBJ_08475	contig_1	1787780	1788079	+	CDS					Peptidase-M24 domain-containing protein
MLBGBJ_08480	contig_1	1788367	1789026	+	CDS					hypothetical protein
MLBGBJ_08485	contig_1	1789156	1791411	-	CDS	norB	K04561	COG3256	P	Nitric oxide reductase large subunit
MLBGBJ_08490	contig_1	1791890	1793080	+	CDS	nirK	K00368			copper-containing nitrite reductase
MLBGBJ_08495	contig_1	1793347	1794102	+	CDS					FGE-sulfatase domain-containing protein
MLBGBJ_08500	contig_1	1794356	1795621	-	CDS	ispG	K03526	COG0821	I	flavodoxin-dependent (E)-4-hydroxy-3-methylbut-2-enyl-diphosphate synthase
MLBGBJ_08505	contig_1	1795624	1796496	-	CDS					DUF4115 domain-containing protein
MLBGBJ_08510	contig_1	1796501	1797256	-	CDS	pilW	K02656	COG3063	NU	type IV pilus biogenesis/stability protein PilW
MLBGBJ_08515	contig_1	1797259	1798353	-	CDS	rlmN	K06941	COG0820	R	23S rRNA (adenine(2503)-C(2))-methyltransferase RlmN
MLBGBJ_08520	contig_1	1798614	1799039	-	CDS	ndk	K00940	COG0105	F	nucleoside-diphosphate kinase
MLBGBJ_08525	contig_1	1799158	1800294	-	CDS	zapE	K06916	COG1485	R	cell division protein ZapE
MLBGBJ_08530	contig_1	1800649	1800963	-	CDS	ihfB	K05788	COG0776	L	integration host factor subunit beta
MLBGBJ_08535	contig_1	1800974	1802659	-	CDS	rpsA	K02945	COG0539	J	30S ribosomal protein S1
MLBGBJ_08540	contig_1	1802815	1803474	-	CDS	cmk	K00945	COG0283	F	(d)CMP kinase
MLBGBJ_08545	contig_1	1803699	1805078	-	CDS	argH	K01755	COG0165	E	argininosuccinate lyase
MLBGBJ_08550	contig_1	1805157	1806197	+	CDS		K08082	COG2972	T	Histidine kinase
MLBGBJ_08555	contig_1	1806288	1806929	-	CDS		K00799	COG0625	O	Glutathione S-transferase%2C N-terminal domain protein
MLBGBJ_08560	contig_1	1806994	1807512	-	CDS		K09857	COG3009	S	ABC-trans-aux domain-containing protein
MLBGBJ_08565	contig_1	1807512	1809173	-	CDS	pqiB	K06192	COG3008	R	intermembrane transport protein PqiB
MLBGBJ_08570	contig_1	1809170	1810480	-	CDS		K03808	COG2995	S	Paraquat-inducible protein A
MLBGBJ_08575	contig_1	1810803	1812020	-	CDS	metL1	K00928	COG0527	E	aspartate kinase
MLBGBJ_08580	contig_1	1812410	1812838	+	CDS		K02019	COG2005	R	TOBE domain protein
MLBGBJ_08585	contig_1	1812915	1813655	-	CDS	rph	K00989	COG0689	J	ribonuclease PH
MLBGBJ_08590	contig_1	1813817	1814698	+	CDS	yicC				YicC family protein
MLBGBJ_08595	contig_1	1814911	1816299	+	CDS	fumC	K01679	COG0114	C	class II fumarate hydratase
MLBGBJ_08600	contig_1	1816487	1817626	+	CDS		K25137	COG0116	L	UPF0020 domain-containing protein
MLBGBJ_08605	contig_1	1817699	1818106	-	CDS	gloA	K01759	COG0346	E	lactoylglutathione lyase
MLBGBJ_08610	contig_1	1818325	1819866	+	CDS	pntA	K00324	COG3288	C	Re/Si-specific NAD(P)(+) transhydrogenase subunit alpha
MLBGBJ_08615	contig_1	1819870	1820253	+	CDS					MAPEG family protein
MLBGBJ_08620	contig_1	1820333	1820734	+	CDS					S-(Hydroxymethyl)glutathione synthase
MLBGBJ_08625	contig_1	1820928	1822313	+	CDS	pntB	K00325	COG1282	C	Re/Si-specific NAD(P)(+) transhydrogenase subunit beta
MLBGBJ_08630	contig_1	1822848	1824491	+	CDS		K21919			pentapeptide repeat-containing protein
MLBGBJ_08635	contig_1	1825208	1825729	-	CDS					Thioredoxin
MLBGBJ_08640	contig_1	1826268	1826732	-	CDS		K25307	COG0394	T	protein-tyrosine-phosphatase
MLBGBJ_08645	contig_1	1826740	1827840	-	CDS					Conjugal transfer protein
MLBGBJ_08650	contig_1	1827954	1828547	-	CDS	ribA	K01497	COG0807	H	GTP cyclohydrolase-2
MLBGBJ_08655	contig_1	1828540	1829208	-	CDS					GAF domain-containing protein
MLBGBJ_08660	contig_1	1829342	1829426	+	tRNA	trnL				tRNA-Leu(tag)
MLBGBJ_08665	contig_1	1829647	1830873	+	CDS					Integrase
MLBGBJ_08670	contig_1	1831033	1831767	+	CDS					hypothetical protein
MLBGBJ_08675	contig_1	1831990	1832205	+	CDS	alpA				AlpA family phage regulatory protein
MLBGBJ_08680	contig_1	1832270	1832509	+	CDS					DNA-binding protein
MLBGBJ_08685	contig_1	1832525	1833223	+	CDS					V-type ATP synthase subunit E
MLBGBJ_08690	contig_1	1833292	1833831	+	CDS					terminase small subunit
MLBGBJ_08695	contig_1	1834111	1834359	+	CDS					Cysteine desulfurase
MLBGBJ_08700	contig_1	1834496	1834711	+	CDS					Efflux transporter periplasmic adaptor subunit
MLBGBJ_08705	contig_1	1834708	1835832	+	CDS		K06919	COG3378;COG4643	R;S	Zinc-binding domain of primase-helicase
MLBGBJ_08710	contig_1	1835829	1837577	+	CDS					PF06048 domain protein
MLBGBJ_08715	contig_1	1838630	1838905	+	CDS					Arm-DNA-bind-3 domain-containing protein
MLBGBJ_08720	contig_1	1839259	1840641	-	CDS					Outer membrane efflux protein
MLBGBJ_08725	contig_1	1840717	1841007	-	CDS					Mitomycin resistance protein
MLBGBJ_08730	contig_1	1841086	1841415	-	CDS					NADH dehydrogenase
MLBGBJ_08735	contig_1	1841412	1841786	-	CDS					hypothetical protein
MLBGBJ_08740	contig_1	1841883	1842359	-	CDS					DUF1877 domain-containing protein
MLBGBJ_08745	contig_1	1842524	1843198	-	CDS		K00799	COG0625	O	Glutathione S-transferase%2C N-terminal domain protein
MLBGBJ_08750	contig_1	1843446	1845383	-	CDS	macB	K05685	COG0577;COG1136	V;V	Macrolide export ATP-binding/permease protein MacB
MLBGBJ_08755	contig_1	1845480	1846658	-	CDS	macA	K13888	COG0845	M	Efflux transporter%2C RND family%2C MFP subunit
MLBGBJ_08760	contig_1	1846776	1846871	-	CDS					hypothetical protein
MLBGBJ_08765	contig_1	1846979	1847422	+	CDS		K02655	COG2165	NU	Prepilin-type cleavage/methylation N-terminal domain protein
MLBGBJ_08770	contig_1	1847548	1848297	+	CDS	gloB	K01069	COG0491	R	hydroxyacylglutathione hydrolase
MLBGBJ_08775	contig_1	1848652	1849791	+	CDS					FHA domain-containing protein
MLBGBJ_08780	contig_1	1849804	1850598	+	CDS					Epimerase domain-containing protein
MLBGBJ_08785	contig_1	1850709	1851281	+	CDS					SCP2 domain-containing protein
MLBGBJ_08790	contig_1	1851303	1852193	+	CDS		K00858	COG0061	G	NAD(+) kinase
MLBGBJ_08795	contig_1	1852560	1854176	+	CDS	mnmC				tRNA U-34 5-methylaminomethyl-2-thiouridine biosynthesis protein MnmC
MLBGBJ_08800	contig_1	1854429	1855094	+	CDS					Cold-shock DNA-binding domain protein
MLBGBJ_08805	contig_1	1855190	1856215	+	CDS	waaF	K02843	COG0859	M	lipopolysaccharide heptosyltransferase II
MLBGBJ_08810	contig_1	1856708	1857967	+	CDS	proA	K00147	COG0014	E	glutamate-5-semialdehyde dehydrogenase
MLBGBJ_08815	contig_1	1858491	1858841	-	CDS					HTH-Tnp-IS630 domain-containing protein
MLBGBJ_08820	contig_1	1859161	1861212	+	CDS					Type I secretion target GGXGXDXXX repeat (2 copies)
MLBGBJ_08825	contig_1	1861547	1862956	-	CDS					DUF4034 domain-containing protein
MLBGBJ_08830	contig_1	1862935	1864506	-	CDS					ATP-grasp domain-containing protein
MLBGBJ_08835	contig_1	1865128	1866438	-	CDS	cysN	K00956	COG2895	P	sulfate adenylyltransferase
MLBGBJ_08840	contig_1	1866696	1867922	-	CDS		K12542	COG0845	M	Membrane fusion protein (MFP) family protein
MLBGBJ_08845	contig_1	1868015	1870198	-	CDS		K12541	COG2274	V	Type I secretion system ATPase
MLBGBJ_08850	contig_1	1870238	1871539	-	CDS					Transporter
MLBGBJ_08855	contig_1	1871738	1872523	-	CDS	suhB	K01092	COG0483	G	Putative Nus factor SuhB
MLBGBJ_08860	contig_1	1872707	1873522	+	CDS	trmJ	K02533	COG0565	J	tRNA C32%2CU32 (ribose-2'-O)-methylase TrmJ or a related methyltransferase
MLBGBJ_08865	contig_1	1873593	1874444	+	CDS		K09977	COG3782	S	DUF1853 domain-containing protein
MLBGBJ_08870	contig_1	1874788	1875582	-	CDS					Lipoprot-C domain-containing protein
MLBGBJ_08875	contig_1	1875922	1876875	+	CDS	ldh	K00016	COG0039	C	L-lactate dehydrogenase
MLBGBJ_08880	contig_1	1877224	1877973	-	CDS	rlmB	K03218	COG0566	J	23S rRNA (guanosine(2251)-2'-O)-methyltransferase RlmB
MLBGBJ_08885	contig_1	1878065	1878373	-	CDS		K26606	COG1687	E	Branched-chain amino acid transport protein (AzlD)
MLBGBJ_08890	contig_1	1878370	1879080	-	CDS		K26605	COG1296	E	Branched-chain amino acid ABC transporter permease
MLBGBJ_08895	contig_1	1879427	1880308	+	CDS	dapA	K01714	COG0329	EM	4-hydroxy-tetrahydrodipicolinate synthase
MLBGBJ_08900	contig_1	1880389	1881516	+	CDS	bamC	K07287	COG3317	M	Outer membrane protein assembly factor BamC
MLBGBJ_08905	contig_1	1881809	1882615	+	CDS					Phosphoribosylglycinamide formyltransferase
MLBGBJ_08910	contig_1	1882918	1883094	-	CDS					hypothetical protein
MLBGBJ_08915	contig_1	1883138	1883314	-	CDS					hypothetical protein
MLBGBJ_08920	contig_1	1883450	1884010	-	CDS		K06181	COG1187	J	Pseudouridine synthase
MLBGBJ_08925	contig_1	1884176	1884268	+	tRNA	trnS				tRNA-Ser(gct)
MLBGBJ_08930	contig_1	1884526	1886373	-	CDS		K08309	COG0741	M	Transglycosylase SLT domain protein
MLBGBJ_08935	contig_1	1886544	1887104	-	CDS	apt	K00759	COG0503	F	adenine phosphoribosyltransferase
MLBGBJ_08940	contig_1	1887299	1887694	+	CDS					hypothetical protein
MLBGBJ_08945	contig_1	1887735	1887968	+	CDS					hypothetical protein
MLBGBJ_08950	contig_1	1888102	1888719	+	CDS	gmk	K00942	COG0194	F	guanylate kinase
MLBGBJ_08955	contig_1	1888779	1888985	+	CDS	rpoZ	K03060	COG1758	K	DNA-directed RNA polymerase subunit omega
MLBGBJ_08960	contig_1	1889094	1891250	+	CDS		K01139	COG0317	TK	Guanosine-3'%2C5'-bis(Diphosphate) 3'-pyrophosphohydrolase
MLBGBJ_08965	contig_1	1891352	1892332	-	CDS		K06217	COG1702	T	PhoH-like protein
MLBGBJ_08970	contig_1	1892401	1894074	-	CDS	menE	K01897	COG0318;COG1022	IQ;I	O-succinylbenzoic acid-CoA ligase MenE or related acyl-CoA synthetase (AMP-forming)
MLBGBJ_08975	contig_1	1894180	1895283	-	CDS	mnmA	K00566	COG0482	J	tRNA 2-thiouridine(34) synthase MnmA
MLBGBJ_08980	contig_1	1895485	1895964	-	CDS		K09796	COG2847	S	Abp1 protein
MLBGBJ_08985	contig_1	1896158	1896550	-	CDS		K00901	COG0818	M	Diacylglycerol kinase
MLBGBJ_08990	contig_1	1896704	1897660	-	CDS	gshB	K01920	COG0189	HJ	glutathione synthase
MLBGBJ_08995	contig_1	1897811	1899472	-	CDS	recN	K03631	COG0497	L	DNA repair protein RecN
MLBGBJ_09000	contig_1	1899717	1900913	-	CDS	ackA1	K00925	COG0282	C	Acetate kinase 1
MLBGBJ_09005	contig_1	1901394	1901741	+	CDS					Malto-oligosyltrehalose trehalohydrolase
MLBGBJ_09010	contig_1	1901741	1901938	+	CDS	ccoS				cbb3-type cytochrome oxidase assembly protein CcoS
MLBGBJ_09015	contig_1	1901935	1903257	+	CDS					Transporter%2C major facilitator family protein
MLBGBJ_09020	contig_1	1903328	1903645	-	CDS					DUF2322 domain-containing protein
MLBGBJ_09025	contig_1	1903894	1904841	-	CDS		K07486	COG3547	L	Transposase
MLBGBJ_09030	contig_1	1905403	1906578	-	CDS		K10954	COG4128	R	Zot domain-containing protein
MLBGBJ_09035	contig_1	1906588	1906869	-	CDS					DUF2523 domain-containing protein
MLBGBJ_09040	contig_1	1906871	1908652	-	CDS	tspB				virulence factor TspB C-terminal domain-related protein
MLBGBJ_09045	contig_1	1908642	1908944	-	CDS					Nicastrin
MLBGBJ_09050	contig_1	1908953	1909174	-	CDS					hypothetical protein
MLBGBJ_09055	contig_1	1909262	1909531	-	CDS					Phage protein
MLBGBJ_09060	contig_1	1909552	1910487	-	CDS					Replication endonuclease
MLBGBJ_09065	contig_1	1910626	1911252	-	CDS	upp	K00761	COG0035	F	uracil phosphoribosyltransferase
MLBGBJ_09070	contig_1	1911379	1911690	-	CDS	grxD	K07390	COG0278	O	Grx4 family monothiol glutaredoxin
MLBGBJ_09075	contig_1	1912052	1912264	+	CDS	rpsU	K02970	COG0828	J	30S ribosomal protein S21
MLBGBJ_09080	contig_1	1912432	1912878	+	CDS		K09117	COG1610	S	YqeY-like protein
MLBGBJ_09085	contig_1	1912991	1913854	-	CDS	rpoH	K03089	COG0568	K	RNA polymerase sigma factor RpoH
MLBGBJ_09090	contig_1	1914127	1915668	-	CDS	lnt	K03820	COG0815	M	apolipoprotein N-acyltransferase
MLBGBJ_09095	contig_1	1915750	1916616	-	CDS		K09781	COG2354	S	DUF808 domain-containing protein
MLBGBJ_09100	contig_1	1916863	1917747	+	CDS	trpA	K01695	COG0159	E	tryptophan synthase subunit alpha
MLBGBJ_09105	contig_1	1917807	1918682	+	CDS	accD	K01963	COG0777	I	acetyl-CoA carboxylase%2C carboxyltransferase subunit beta
MLBGBJ_09110	contig_1	1919019	1921379	+	CDS		K19339	COG3901;COG0348	K;C	FMN-binding protein
MLBGBJ_09115	contig_1	1921500	1923470	+	CDS	nosZ	K00376	COG4263	C	TAT-dependent nitrous-oxide reductase
MLBGBJ_09120	contig_1	1923680	1925035	+	CDS	nosD	K07218	COG3420	P	Nitrous oxide reductase family maturation protein NosD
MLBGBJ_09125	contig_1	1925305	1926201	+	CDS	ccmA	K19340	COG1131	V	ABC-type multidrug transport system%2C ATPase component
MLBGBJ_09130	contig_1	1926198	1927028	+	CDS	nosY	K19341	COG1277	R	ABC-type transport system involved in multi-copper enzyme maturation%2C permease component
MLBGBJ_09135	contig_1	1927025	1927519	+	CDS	nosL	K19342	COG4314	C	NosL
MLBGBJ_09140	contig_1	1927594	1927893	-	CDS					IS3 family transposase
MLBGBJ_09145	contig_1	1927908	1928189	-	CDS					Integrase catalytic domain-containing protein
MLBGBJ_09150	contig_1	1928393	1928743	-	CDS					helix-turn-helix domain-containing protein
MLBGBJ_09155	contig_1	1929557	1929805	-	CDS	pseudo				tyrosine-type recombinase/integrase
MLBGBJ_09160	contig_1	1929838	1930341	-	CDS					hypothetical protein
MLBGBJ_09165	contig_1	1930557	1930641	-	tRNA	trnL				tRNA-Leu(caa)
MLBGBJ_09170	contig_1	1930931	1931644	+	CDS		K07152	COG1999	R	Peroxiredoxin
MLBGBJ_09175	contig_1	1931925	1932578	+	CDS	hisG	K00765	COG0040	E	ATP phosphoribosyltransferase
MLBGBJ_09180	contig_1	1932682	1933560	+	CDS		K09968	COG3680	S	GIY-YIG domain-containing protein
MLBGBJ_09185	contig_1	1933557	1934849	+	CDS	hisD	K00013	COG0141	E	Histidinol dehydrogenase
MLBGBJ_09190	contig_1	1934913	1935878	-	CDS		K07482	COG2826	L	IS30 family transposase
MLBGBJ_09195	contig_1	1936024	1937097	-	CDS	cysA	K02045	COG1118	P	Sulfate/thiosulfate import ATP-binding protein CysA
MLBGBJ_09200	contig_1	1937094	1937954	-	CDS	cysW	K02047	COG4208	P	sulfate ABC transporter permease subunit CysW
MLBGBJ_09205	contig_1	1938219	1939055	-	CDS	cysT	K02046	COG0555	O	sulfate ABC transporter permease subunit CysT
MLBGBJ_09210	contig_1	1939290	1939763	+	CDS		K07322	COG2846	D	Putative iron-sulfur cluster repair di-iron protein
MLBGBJ_09215	contig_1	1939864	1940358	+	CDS	nemA				NemA protein
MLBGBJ_09220	contig_1	1940470	1940545	+	tRNA	trnN				tRNA-Asn(gtt)
MLBGBJ_09225	contig_1	1940719	1941369	+	CDS	nfsB	K10679	COG0778	C	oxygen-insensitive NAD(P)H nitroreductase
MLBGBJ_09230	contig_1	1941506	1941865	+	CDS					DUF2069 domain-containing protein
MLBGBJ_09235	contig_1	1941865	1943706	+	CDS					Polymerase
MLBGBJ_09240	contig_1	1944046	1947285	+	CDS	recC	K03583	COG1330	L	exodeoxyribonuclease V subunit gamma
MLBGBJ_09245	contig_1	1947891	1950653	+	CDS		K16087	COG1629	P	TonB-dependent receptor
MLBGBJ_09250	contig_1	1950827	1951066	-	CDS		K09712	COG3042	R	Hemolysin
MLBGBJ_09255	contig_1	1951164	1951949	-	CDS					Peptidase%2C M48 family
MLBGBJ_09260	contig_1	1952072	1953013	-	CDS		K07262	COG1686	M	Serine-type D-Ala-D-Ala carboxypeptidase
MLBGBJ_09265	contig_1	1953334	1954602	+	CDS	clpX	K03544	COG1219	O	ATP-dependent Clp protease ATP-binding subunit ClpX
MLBGBJ_09270	contig_1	1954842	1957427	+	CDS	acnB	K01682	COG1049	C	bifunctional aconitate hydratase 2/2-methylisocitrate dehydratase
MLBGBJ_09275	contig_1	1957571	1958443	-	CDS					Chorismate mutase
MLBGBJ_09280	contig_1	1958504	1959103	-	CDS					Transposase
MLBGBJ_09285	contig_1	1959359	1959754	+	CDS					hypothetical protein
MLBGBJ_09290	contig_1	1959687	1959995	-	CDS					Transposase
MLBGBJ_09295	contig_1	1960005	1960202	-	CDS					HTH-Tnp-IS630 domain-containing protein
MLBGBJ_09300	contig_1	1960507	1962072	-	CDS	guaA	K01951	COG0518;COG0519	F;F	glutamine-hydrolyzing GMP synthase
MLBGBJ_09305	contig_1	1962199	1962537	-	CDS					Multidrug transporter
MLBGBJ_09310	contig_1	1962875	1963321	-	CDS	smpB	K03664	COG0691	O	SsrA-binding protein SmpB
MLBGBJ_09315	contig_1	1963806	1965185	-	CDS	radA	K04485	COG1066	O	DNA repair protein RadA
MLBGBJ_09320	contig_1	1965383	1965538	-	CDS					hypothetical protein
MLBGBJ_09325	contig_1	1965553	1966677	+	CDS	ngoFVIIM	K00558	COG0270	L	Type II methyltransferase M-NgoFVII
MLBGBJ_09330	contig_1	1966674	1967711	+	CDS	ngoFVIIR				Type II restriction enzyme NgoFVII
MLBGBJ_09335	contig_1	1967712	1969601	+	CDS					Z1 domain-containing protein
MLBGBJ_09340	contig_1	1969669	1971171	-	CDS		K03797	COG0793	M	Peptidase%2C S41 family
MLBGBJ_09345	contig_1	1971437	1973191	-	CDS		K22719	COG4942	D	Peptidase-M23 domain-containing protein
MLBGBJ_09350	contig_1	1973344	1973940	+	CDS	creA	K05805	COG3045	S	Protein CreA
MLBGBJ_09355	contig_1	1973944	1974501	+	CDS		K07735	COG1678	K	YqgE/AlgH family protein
MLBGBJ_09360	contig_1	1974494	1974970	+	CDS	ruvX	K07447	COG0816	L	Holliday junction resolvase RuvX
MLBGBJ_09365	contig_1	1975064	1976032	-	CDS					Outer membrane protein
MLBGBJ_09370	contig_1	1976199	1977182	+	CDS					DUF2156 domain-containing protein
MLBGBJ_09375	contig_1	1977376	1977798	+	CDS					DUF937 domain-containing protein
MLBGBJ_09380	contig_1	1977867	1978400	-	CDS		K01515	COG0494	LR	Nudix-type nucleoside diphosphatase%2C YffH/AdpP family
MLBGBJ_09385	contig_1	1978558	1978908	-	CDS	folB	K01633	COG1539	H	dihydroneopterin aldolase
MLBGBJ_09390	contig_1	1978965	1979576	+	CDS	plsY	K08591	COG0344	S	glycerol-3-phosphate 1-O-acyltransferase PlsY
MLBGBJ_09395	contig_1	1979740	1981191	+	CDS					Phospholipase%2C patatin family
MLBGBJ_09400	contig_1	1981371	1982114	+	CDS	queH	K09765	COG1636	S	Epoxyqueuosine reductase QueH (tRNA modification)
MLBGBJ_09405	contig_1	1982194	1983201	+	CDS	tnp	K07481	COG3039	L	IS5 family transposase
MLBGBJ_09410	contig_1	1983527	1983826	-	CDS		K02237	COG1555	L	ComEA protein
MLBGBJ_09415	contig_1	1984164	1984277	-	rRNA	rrf				5S ribosomal RNA
MLBGBJ_09420	contig_1	1984371	1987262	-	rRNA	rrl				23S ribosomal RNA
MLBGBJ_09425	contig_1	1987694	1987769	-	tRNA	trnA				tRNA-Ala(tgc)
MLBGBJ_09430	contig_1	1987775	1987851	-	tRNA	trnI				tRNA-Ile(gat)
MLBGBJ_09435	contig_1	1987953	1989493	-	rRNA	rrs				16S ribosomal RNA
MLBGBJ_09440	contig_1	1989921	1990838	-	CDS	thrB	K02204	COG2334	R	homoserine kinase
MLBGBJ_09445	contig_1	1990885	1991811	-	CDS	era	K03595	COG1159	R	GTPase Era
MLBGBJ_09450	contig_1	1991879	1992598	-	CDS	rnc	K03685	COG0571	K	ribonuclease III
MLBGBJ_09455	contig_1	1992934	1993299	+	CDS					DUF2185 domain-containing protein
MLBGBJ_09460	contig_1	1993376	1993855	+	CDS	ribH	K00794	COG0054	H	6%2C7-dimethyl-8-ribityllumazine synthase
MLBGBJ_09465	contig_1	1994001	1994432	+	CDS	nusB	K03625	COG0781	K	transcription antitermination factor NusB
MLBGBJ_09470	contig_1	1994593	1995129	+	CDS					DUF4296 domain-containing protein
MLBGBJ_09475	contig_1	1995431	1997656	+	CDS	icdM	K00031	COG0538	C	NADP-dependent isocitrate dehydrogenase
MLBGBJ_09480	contig_1	1998010	1999350	+	CDS					DUF2868 domain-containing protein
MLBGBJ_09485	contig_1	1999419	2000759	+	CDS					G domain-containing protein
MLBGBJ_09490	contig_1	2001002	2002261	-	CDS		K00285	COG0665	E	D-amino acid dehydrogenase small subunit
MLBGBJ_09495	contig_1	2002398	2002862	+	CDS	asnC	K03719	COG1522	K	Transcriptional regulator%2C AsnC family
MLBGBJ_09500	contig_1	2002921	2003025	+	CDS					hypothetical protein
MLBGBJ_09505	contig_1	2002975	2003064	-	ncRNA	NmsRb				Neisseria metabolic switch regulator b (RcoF1/NgncR163)
MLBGBJ_09510	contig_1	2003300	2004844	-	CDS	purF	K00764	COG0034	F	amidophosphoribosyltransferase
MLBGBJ_09515	contig_1	2005058	2006572	+	CDS		K00797	COG0421	E	polyamine aminopropyltransferase
MLBGBJ_09520	contig_1	2007256	2009010	-	CDS	cysI	K00381	COG0155	P	assimilatory sulfite reductase (NADPH) hemoprotein subunit
MLBGBJ_09525	contig_1	2009204	2009668	-	CDS	mliC				MliC domain-containing protein
MLBGBJ_09530	contig_1	2009890	2010015	-	CDS	ykgO	K02919	COG0257	J	type B 50S ribosomal protein L36
MLBGBJ_09535	contig_1	2010015	2010290	-	CDS	rpmE2	K02909	COG0254	J	type B 50S ribosomal protein L31
MLBGBJ_09540	contig_1	2010442	2011179	-	CDS	ywqK				Toxin-antitoxin system YwqK family antitoxin
MLBGBJ_09545	contig_1	2011634	2011951	-	CDS					DNA-binding protein
MLBGBJ_09550	contig_1	2011935	2012237	-	CDS	ihfA	K04764	COG0776	L	integration host factor subunit alpha
MLBGBJ_09555	contig_1	2012311	2014674	-	CDS		K01890	COG0072	J	Phenylalanine--tRNA ligase beta subunit
MLBGBJ_09560	contig_1	2014802	2015794	-	CDS	pheS	K01889	COG0016	J	phenylalanine--tRNA ligase subunit alpha
MLBGBJ_09565	contig_1	2016040	2016399	-	CDS	rplT	K02887	COG0292	J	50S ribosomal protein L20
MLBGBJ_09570	contig_1	2016412	2016609	-	CDS	infC	K02916	COG0291	J	translation initiation factor IF-3
MLBGBJ_09575	contig_1	2016756	2017160	-	CDS	infC	K02520	COG0290	J	translation initiation factor IF-3
MLBGBJ_09580	contig_1	2017295	2019208	-	CDS	thrS	K01868	COG0441	J	threonine--tRNA ligase
MLBGBJ_09585	contig_1	2019263	2019339	-	tRNA	trnV				tRNA-Val(gac)
MLBGBJ_09590	contig_1	2019596	2020711	+	CDS	tgt	K00773	COG0343	J	tRNA guanosine(34) transglycosylase Tgt
MLBGBJ_09595	contig_1	2020822	2021832	+	CDS	hemH	K01772	COG0276	H	ferrochelatase
MLBGBJ_09600	contig_1	2021972	2022370	+	CDS					Cytochrome C
MLBGBJ_09605	contig_1	2022503	2023408	+	CDS	prmB	K07320	COG2890	J	50S ribosomal protein L3 N(5)-glutamine methyltransferase
MLBGBJ_09610	contig_1	2023490	2023684	-	CDS	ybdD				DUF466 domain-containing protein
MLBGBJ_09615	contig_1	2023674	2025755	-	CDS	cstA	K06200	COG1966	T	Carbon starvation protein CstA (peptide/pyruvate transporter)
MLBGBJ_09620	contig_1	2025785	2025907	+	CDS					hypothetical protein
MLBGBJ_09625	contig_1	2026220	2027260	-	CDS	tdh	K18369	COG1063	ER	Threonine dehydrogenase or related Zn-dependent dehydrogenase
MLBGBJ_09630	contig_1	2027423	2028496	+	CDS	mutY	K03575	COG1194	L	A/G-specific adenine glycosylase
MLBGBJ_09635	contig_1	2028592	2030061	+	CDS	ydiU	K08997	COG0397	S	YdiU family protein
MLBGBJ_09640	contig_1	2030206	2030952	-	CDS	hisM	K02029	COG0765	E	ABC-type amino acid transport system%2C permease component
MLBGBJ_09645	contig_1	2031311	2032663	+	CDS	yegQ	K08303	COG0826	O	tRNA 5-hydroxyuridine modification protein YegQ
MLBGBJ_09650	contig_1	2033114	2033272	+	CDS					DUF1328 domain-containing protein
MLBGBJ_09655	contig_1	2033376	2036228	-	CDS	gcvP	K00281	COG0403;COG1003	E;E	aminomethyl-transferring glycine dehydrogenase
MLBGBJ_09660	contig_1	2036364	2036915	-	CDS		K01246	COG2818	L	DNA-3-methyladenine glycosylase I
MLBGBJ_09665	contig_1	2037023	2037409	-	CDS	gcvH	K02437	COG0509	E	glycine cleavage system protein GcvH
MLBGBJ_09670	contig_1	2037528	2038628	-	CDS	gcvT	K00605	COG0404	E	glycine cleavage system aminomethyltransferase GcvT
MLBGBJ_09675	contig_1	2039141	2039626	+	CDS	arsR	K03719	COG1522	K	Transcriptional regulator%2C ArsR family
MLBGBJ_09680	contig_1	2039718	2042321	-	CDS	pepN	K01256	COG0308	E	aminopeptidase N
MLBGBJ_09685	contig_1	2042863	2044506	-	CDS		K00427	COG1620	C	L-lactate permease
MLBGBJ_09690	contig_1	2044902	2045678	+	CDS		K05799	COG2186	K	FCD domain protein
MLBGBJ_09695	contig_1	2046034	2046112	-	ncRNA	nse_sRNA				Neisseria sigma-E sRNA
MLBGBJ_09700	contig_1	2046130	2047848	-	CDS		K02471	COG4178	R	ABC transporter%2C ATP-binding protein
MLBGBJ_09705	contig_1	2047951	2048766	-	CDS					hypothetical protein
MLBGBJ_09710	contig_1	2048871	2051072	-	CDS					TonB-dependent siderophore receptor
MLBGBJ_09715	contig_1	2051567	2053768	-	CDS					TonB-dependent siderophore receptor
MLBGBJ_09720	contig_1	2054012	2054245	+	CDS	ybcJ	K14761	COG2501	S	Ribosome-associated protein YbcJ%2C S4-like RNA-binding protein
MLBGBJ_09725	contig_1	2054223	2054441	+	CDS					Oxidoreductase-like domain-containing protein
MLBGBJ_09730	contig_1	2054735	2055571	+	CDS	yciV	K07053	COG0613	R	5'-3' exoribonuclease TrpH/YciV (RNase AM)%2C contains PHP domain
MLBGBJ_09735	contig_1	2056054	2056887	+	CDS	serB	K01079	COG0560	E	phosphoserine phosphatase SerB
MLBGBJ_09740	contig_1	2057287	2059260	+	CDS		K02014	COG1629	P	TonB-dependent copper receptor
MLBGBJ_09745	contig_1	2059346	2060482	-	CDS		K11073	COG0687	E	Putrescine-binding periplasmic protein
MLBGBJ_09750	contig_1	2060851	2061438	+	CDS		K09941	COG3310	S	Peptidase
MLBGBJ_09755	contig_1	2061457	2061816	+	CDS		K09790	COG2832	S	DUF454 domain-containing protein
MLBGBJ_09760	contig_1	2061950	2062570	+	CDS					L-threonylcarbamoyladenylate synthase
MLBGBJ_09765	contig_1	2062646	2064631	-	CDS	parE	K02622	COG0187	L	DNA topoisomerase IV subunit B
MLBGBJ_09770	contig_1	2064701	2065225	-	CDS	rppH	K08311	COG0494	LR	RNA pyrophosphohydrolase
MLBGBJ_09775	contig_1	2065573	2066367	+	CDS		K21993	COG2116	P	Formate/nitrite transporter
MLBGBJ_09780	contig_1	2066456	2067352	-	CDS		K07497	COG2801	L	IS3 family transposase
MLBGBJ_09785	contig_1	2067421	2067591	+	CDS					Dirigent protein
MLBGBJ_09790	contig_1	2067707	2069098	-	CDS	alsT	K03310	COG1115	E	Na+/alanine symporter
MLBGBJ_09795	contig_1	2069526	2069894	-	CDS	apaG	K06195	COG2967	P	Co2+/Mg2+ efflux protein ApaG
MLBGBJ_09800	contig_1	2069998	2070486	-	CDS		K01095	COG1267	I	Phosphatidylglycerophosphatase A
MLBGBJ_09805	contig_1	2070479	2071435	-	CDS	thiL	K00946	COG0611	H	thiamine-phosphate kinase
MLBGBJ_09810	contig_1	2071586	2072377	-	CDS	tatD	K03424	COG0084	L	Hydrolase%2C TatD family
MLBGBJ_09815	contig_1	2072383	2073381	-	CDS	ansA	K01424	COG0252	EJ	L-asparaginase/archaeal Glu-tRNAGln amidotransferase subunit D
MLBGBJ_09820	contig_1	2073671	2074354	-	CDS					SNARE-like domain protein
MLBGBJ_09825	contig_1	2074482	2074919	-	CDS					Transposase%2C IS4 family
MLBGBJ_09830	contig_1	2074858	2075277	-	CDS	tnp				IS5 family ISNemu1B transposase ORF A
MLBGBJ_09835	contig_1	2075524	2076861	-	CDS	glmM	K03431	COG1109	G	phosphoglucosamine mutase
MLBGBJ_09840	contig_1	2077147	2078004	-	CDS		K00796	COG0294	H	dihydropteroate synthase
MLBGBJ_09845	contig_1	2078150	2079343	+	CDS	tyrB	K00832	COG1448	E	Aspartate/aromatic aminotransferase
MLBGBJ_09850	contig_1	2079448	2079523	-	tRNA	trnR				tRNA-Arg(ccg)
MLBGBJ_09855	contig_1	2079810	2080667	+	CDS					Cytochrome c5
MLBGBJ_09860	contig_1	2081271	2082167	+	CDS		K07497	COG2801	L	IS3 family transposase
MLBGBJ_09865	contig_1	2082259	2083173	-	CDS		K02073	COG1464	P	Lipoprotein
MLBGBJ_09870	contig_1	2083361	2083894	-	CDS	ypeB				Peptidase propeptide and YpeB domain protein
MLBGBJ_09875	contig_1	2084397	2085059	+	CDS	qseB	K07666	COG0745	TK	Transcriptional regulatory protein QseB
MLBGBJ_09880	contig_1	2085118	2086461	+	CDS		K07645	COG0642	T	histidine kinase
MLBGBJ_09885	contig_1	2086930	2087880	-	CDS	cysB	K13634	COG0583	K	Cys regulon transcriptional activator CysB
MLBGBJ_09890	contig_1	2088320	2089081	+	CDS					OmpA-like domain-containing protein
MLBGBJ_09895	contig_1	2089286	2090590	-	CDS	serS	K01875	COG0172	J	serine--tRNA ligase
MLBGBJ_09900	contig_1	2090803	2091174	+	CDS	rpsF	K02990	COG0360	J	30S ribosomal protein S6
MLBGBJ_09905	contig_1	2091255	2091473	+	CDS		K02686	COG2965	L	Primosomal replication protein N
MLBGBJ_09910	contig_1	2091480	2091710	+	CDS	rpsR	K02963	COG0238	J	30S ribosomal protein S18
MLBGBJ_09915	contig_1	2091727	2092179	+	CDS	rplI	K02939	COG0359	J	50S ribosomal protein L9
MLBGBJ_09920	contig_1	2092292	2093374	+	CDS	mltB	K08305	COG2951	M	lytic murein transglycosylase B
MLBGBJ_09925	contig_1	2093441	2093959	-	CDS					Aldose 1-epimerase
MLBGBJ_09930	contig_1	2093984	2094154	-	CDS					Aldose 1-epimerase
MLBGBJ_09935	contig_1	2094353	2096533	+	CDS	dnaX	K02343	COG2812	L	DNA polymerase III subunit gamma/tau
MLBGBJ_09940	contig_1	2096674	2097009	+	CDS		K09747	COG0718	S	YbaB/EbfC family nucleoid-associated protein
MLBGBJ_09945	contig_1	2097351	2098091	+	CDS	recO	K03584	COG1381	L	DNA repair protein RecO
MLBGBJ_09950	contig_1	2098174	2098668	-	CDS					DUF4375 domain-containing protein
MLBGBJ_09955	contig_1	2098987	2099178	+	CDS					Zinc-finger domain protein
MLBGBJ_09960	contig_1	2099185	2099532	+	CDS	mliC				MliC domain-containing protein
MLBGBJ_09965	contig_1	2099619	2100662	-	CDS	adhP	K13953	COG1064	R	alcohol dehydrogenase AdhP
MLBGBJ_09970	contig_1	2101106	2102581	+	CDS	adhE	K00128	COG1012	C	Acyl-CoA reductase or other NAD-dependent aldehyde dehydrogenase
MLBGBJ_09975	contig_1	2102700	2103050	+	CDS					Transposase
MLBGBJ_09980	contig_1	2102978	2103334	-	CDS					hypothetical protein
MLBGBJ_09985	contig_1	2103384	2104190	+	CDS	tra5				Transposase InsO and inactivated derivatives
MLBGBJ_09990	contig_1	2104274	2104735	+	CDS		K07497	COG2801	L	IS3 family transposase
MLBGBJ_09995	contig_1	2105488	2105739	-	CDS					Undecaprenyl-phosphate galactose phosphotransferase
[truncated: 539 more rows]

## Sheet: counts
	input1	input2	input3	SCFM1	SCFM2	SCFM3	oxygen1	oxygen2	oxygen3	nitrate1	nitrate2	nitrate3
MLBGBJ_00005	0	0	0	0	0	0	0	0	0	0	0	0
MLBGBJ_00010	0	0	0	0	0	0	0	0	0	0	0	0
MLBGBJ_00015	0	0	0	0	0	0	0	0	0	0	0	0
MLBGBJ_00020	0	0	0	0	0	0	0	0	0	0	0	0
MLBGBJ_00025	0	0	0	0	0	0	0	0	0	0	0	0
MLBGBJ_00030	0	0	0	0	0	0	0	0	0	0	0	0
MLBGBJ_00035	0	0	0	0	0	0	0	0	0	0	0	0
MLBGBJ_00040	0	0	0	0	0	0	0	0	0	0	0	0
MLBGBJ_00045	0	0	0	0	0	0	0	0	0	0	0	0
MLBGBJ_00050	793.956	2610.06	1545.48	47.7927	214.175	433.149	780.287	37.0956	1.51162	0	1.00607	37.2117
MLBGBJ_00055	298.016	467.265	228.9	264.771	223.06	145.09	0	307.893	4293.01	0	283.713	211.641
MLBGBJ_00060	17951.7	20289.5	14459.7	10777.2	13343.9	11455.7	26686.1	21315.1	20996.4	19382.3	17246.1	24408.5
MLBGBJ_00065	3747.77	2821.55	3353.95	3951.02	5966.52	5167.24	1140.01	4444.05	2869.06	4192.88	2234.49	2881.58
MLBGBJ_00070	0	0	0	0	0	0	0	0	0	0	0	0
MLBGBJ_00075	0	0	0	0	0	0	0	0	0	0	0	0
MLBGBJ_00080	2790.51	3002.69	2860.44	1548.96	2670.18	2120.35	2769.97	2626.37	1434.53	1855.55	3195.29	4153.75
MLBGBJ_00085	1992.79	2792.46	2082.83	936.736	1428.15	1111.51	1427.68	6543.66	677.207	865.921	1737.49	2507.14
MLBGBJ_00090	3966.77	5738.23	3728.96	2562.64	3755.08	3888.58	3766.41	2941.68	4654.29	4808.14	3216.42	2553.65
MLBGBJ_00095	0	0	0	0	0	0	0	0	0	0	0	0
MLBGBJ_00100	536.579	722.528	758.13	549.138	158.527	287.635	835.26	152.092	18.1395	322.279	51.3098	37.2117
MLBGBJ_00105	48.1642	39.9718	50.3255	108.011	0	0	216.153	530.467	1.51162	97.6603	39.2369	2.32573
MLBGBJ_00110	361.231	358.987	308.447	118.526	51.9071	366.967	460.594	111.287	718.021	416.684	308.865	230.247
MLBGBJ_00115	590.764	709.12	701.311	1038.06	618.677	1055.51	111.012	1439.31	798.137	1178.43	1367.25	3332.77
MLBGBJ_00120	608.073	190.245	478.904	519.028	368.026	562.542	646.859	393.213	16.6279	712.92	644.893	613.992
MLBGBJ_00125	49.6693	25.2986	108.768	292.013	235.219	31.818	2.66856	7.41911	3.02325	179.044	36.2187	6.97719
MLBGBJ_00130	0	0	0	0	0	0	0	0	0	0	0	0
MLBGBJ_00135	794.709	946.927	540.594	1054.31	1484.26	684.299	124.355	129.834	1606.86	992.879	297.798	102.332
MLBGBJ_00140	0	0	1.6234	0	0	0	0	0	0	0	7.04252	0
MLBGBJ_00145	0	0	0	0	0	0	0	0	0	0	0	0
MLBGBJ_00150	0	0	0	0	0	0	0	0	0	0	0	0
MLBGBJ_00155	91.0604	94.1108	240.264	49.7044	76.6916	0	0	333.86	0	0	183.105	60.4689
MLBGBJ_00160	427.457	631.959	730.532	372.305	501.301	78.9086	4.2697	571.272	388.487	58.5962	583.523	1216.36
MLBGBJ_00165	3167.55	5301.32	3629.93	3694.85	4221.78	3546.22	2411.31	2088.48	2745.11	3812.01	2721.43	2923.44
MLBGBJ_00170	1425.36	1180.94	1590.94	2362.87	1682.07	5028.09	2299.23	530.467	9999.39	7685.86	847.114	1314.04
MLBGBJ_00175	231.79	165.706	250.004	259.514	223.528	208.302	844.867	552.724	110.348	423.195	399.411	239.55
MLBGBJ_00180	4351.33	4830.26	4556.9	5932.98	6001.59	5025.12	4228.6	4473.73	2808.6	6725.54	2734.51	1904.77
MLBGBJ_00185	6943.92	5932.52	7985.53	12125.5	10864.5	9771.09	9108.33	9084.71	6209.75	8128.59	4573.61	4228.17
MLBGBJ_00190	463.58	507.237	522.736	692.994	514.863	811.571	156.378	1253.83	4740.45	735.707	904.461	560.501
MLBGBJ_00195	875.986	973.743	629.881	625.128	974.077	729.692	467.532	1016.42	0	1269.58	1089.58	1281.48
MLBGBJ_00200	1635.32	1125.53	1913.99	1966.67	2146.9	2008.78	2505.78	1331.73	2784.41	2968.87	1777.73	1883.84
MLBGBJ_00205	7607.68	6488.84	7370.26	8913.81	9911.46	10486.4	8018.49	5924.16	10212.5	7073.86	6373.48	5644.54
MLBGBJ_00210	773.637	798.424	663.973	631.819	544.324	518.845	14.4102	1294.64	34.7673	32.5534	641.875	304.67
MLBGBJ_00215	86.545	162.417	295.46	39.19	252.989	209.15	10.1405	467.404	485.231	390.641	513.098	55.8175
MLBGBJ_00220	0	0	0	0	0	0	0	0	0	0	0	0
MLBGBJ_00225	51.1744	16.4441	38.9617	40.1458	87.4472	16.9696	1.06742	129.834	107.325	358.088	93.5649	25.583
MLBGBJ_00230	14.2987	3.5418	19.4809	63.0863	20.1082	0	0	114.996	0	0	80.4859	23.2573
MLBGBJ_00235	2848.46	2241.46	2467.58	2381.99	3068.6	2407.14	5047.32	2199.77	12525.3	4720.25	3167.12	2425.74
MLBGBJ_00240	728.483	3727.75	1196.45	560.13	1139.62	1164.11	1809.28	370.956	3620.34	742.218	992.995	1169.84
MLBGBJ_00245	229.532	475.867	415.592	233.706	116.44	30.5453	138.765	18.5478	151.162	517.599	99.6013	67.4461
MLBGBJ_00250	12.7936	0	6.49362	0	0	0	0	0	0	0	0	0
MLBGBJ_00255	266.408	493.576	323.058	364.18	211.837	135.757	129.692	85.3198	276.627	68.3622	213.288	44.1888
MLBGBJ_00260	0	0	0	0	0	0	0	0	0	0	0	0
MLBGBJ_00265	0	0	0	0	0	0	0	0	0	0	0	0
MLBGBJ_00270	77.5142	42.7546	35.7149	64.998	22.914	226.12	199.075	229.993	0	511.089	251.519	48.8403
MLBGBJ_00275	0	0	0	0	0	0	0	0	0	0	0	0
MLBGBJ_00280	0	0	0	0	0	0	0	0	0	0	0	0
MLBGBJ_00285	2896.62	2226.53	2798.75	2029.28	1783.55	2911.13	2787.58	4907.74	1053.6	2246.19	3253.64	2088.5
MLBGBJ_00290	3821.52	3614.66	2769.53	1352.53	1726.96	1909.08	3904.11	5786.91	6492.42	4658.39	3935.76	4423.54
MLBGBJ_00295	4828.46	3388.49	4004.94	3431.51	4110.95	4066.34	6116.88	7459.92	2859.99	3808.75	9365.54	6744.61
MLBGBJ_00300	8.27821	0	0	0	0	0	0	0	0	0	0	0
MLBGBJ_00305	10.5359	3.79479	14.6106	0	0	0	103.006	0	0	0	0	0
MLBGBJ_00310	479.384	417.427	522.736	180.178	272.162	349.998	37.8936	307.893	81.6277	843.134	433.618	558.175
MLBGBJ_00315	752.565	1411.92	897.743	608.401	648.138	714.844	3370.93	682.559	1.51162	758.495	727.392	727.953
MLBGBJ_00320	2043.97	8589.89	3792.27	1524.59	2099.67	1065.27	2798.79	11763	3225.8	598.983	2919.63	3372.31
MLBGBJ_00325	1636.83	1980.63	1204.57	1220.62	1085.37	1131.87	492.616	1005.29	3700.45	2360.12	1041.29	781.445
MLBGBJ_00330	4456.69	4581.83	5345.87	4768.75	4675.85	2979.01	8865.49	9963.87	6202.19	2529.4	4092.71	10000.6
MLBGBJ_00335	660.752	595.023	1061.71	892.289	683.678	791.207	1235.54	938.518	373.371	1100.31	516.116	658.181
MLBGBJ_00340	4682.46	3676.65	4155.92	5353.26	5185.1	3268.34	6795.22	26152.4	7075.91	2854.94	3870.37	5246.84
MLBGBJ_00345	8558.92	7211.62	8097.54	8369.93	7651.39	7447.53	7890.4	9900.81	8655.55	8336.93	7738.72	6923.69
MLBGBJ_00350	4775.02	4748.04	4331.24	3496.51	3728.43	3903.43	6168.65	4677.75	2884.18	5621.98	3418.64	3300.21
MLBGBJ_00355	603.557	852.31	938.328	875.562	1098	698.723	421.633	411.761	290.232	589.217	702.24	446.54
MLBGBJ_00360	2004.08	2594.12	2147.76	2032.14	896.918	2528.89	3231.63	4614.69	1981.74	1487.69	1179.12	1993.15
MLBGBJ_00365	51.1744	42.2487	50.3255	37.2783	0.467632	8.06055	0	33.386	0	569.685	34.2065	9.30292
MLBGBJ_00370	8881.77	8125.15	8160.86	7675.5	8671.77	5655.12	18201.2	6168.99	6930.79	8262.06	5114.88	6374.82
MLBGBJ_00375	4938.33	5657.78	6118.61	5541.56	5643.85	6999.96	3361.85	4076.8	6956.49	8460.63	4439.8	3279.28
MLBGBJ_00380	2603.12	4061.69	3530.91	6007.06	5280.97	5807.42	6796.29	2644.91	5015.57	5556.87	2452.81	2579.23
MLBGBJ_00385	2018.38	2863.8	1951.33	830.637	1123.72	1149.27	3046.96	1365.12	2182.78	1396.54	1414.54	1211.7
MLBGBJ_00390	1903.99	1758.25	2066.59	1439.99	1308.9	1010.11	2536.73	1372.54	3195.57	589.217	1452.77	1709.41
MLBGBJ_00395	9.78334	16.6971	0	0	0	0	0	0	0	0	8.04859	0
MLBGBJ_00400	7776.25	7943.76	6365.37	9139.87	9241.34	12403.1	6415.76	7382.02	10010	5368.06	8646.2	12284.5
MLBGBJ_00405	440.251	489.528	668.843	201.207	317.522	178.181	3635.11	152.092	6.04649	332.045	333.011	548.872
MLBGBJ_00410	2269.74	2496.97	1628.27	1492.09	801.053	1272.72	806.973	4759.36	1513.13	641.302	3319.04	7102.78
MLBGBJ_00415	2401.43	1514.63	1888.02	2028.8	2072.08	2448.71	1516.81	1591.4	971.974	185.555	2259.64	2662.96
MLBGBJ_00420	5786.47	5099.69	4045.52	4513.54	4548.66	5879.11	6246.57	11573.8	5568.82	6074.47	8286.03	11728.7
MLBGBJ_00425	213.728	841.685	443.189	108.011	350.256	164.605	502.223	37.0956	122.441	319.024	78.4738	46.5146
MLBGBJ_00430	90.3078	169.501	47.0787	25.808	0	0	0	0	0	0	1.00607	0
MLBGBJ_00435	87.2975	71.3421	82.7936	26.7639	57.0511	32.2422	0	0	0	224.619	82.4981	46.5146
MLBGBJ_00440	19.5667	8.09555	19.4809	7.1689	0	0	0	7.41911	0	0	3.01822	0
MLBGBJ_00445	4285.86	5206.96	6962.78	3041.05	3377.24	6203.66	3187.86	5063.55	4117.66	2174.57	1059.4	1641.96
MLBGBJ_00450	32.3603	8.85451	24.3511	0.477927	15.4319	61.5148	0	0	0	0	1.00607	2.32573
MLBGBJ_00455	529.053	302.571	1298.72	810.086	598.569	683.026	911.047	630.625	0	2125.74	1271.68	739.582
MLBGBJ_00460	0	0	0	0	0	0	0	0	0	0	0	0
MLBGBJ_00465	0	0	0	0	0	0	0	0	0	0	0	0
MLBGBJ_00470	691.607	2214.89	1237.03	2444.59	1972	3535.61	486.212	3138.29	10.5814	791.048	529.195	674.461
MLBGBJ_00475	0.752565	0	0	17.2054	0	0	0	0	0	0	4.0243	0
MLBGBJ_00480	4982.73	6166.28	5030.93	5965	7748.19	4372.64	8277.88	4633.24	3925.69	8144.87	4862.36	3621.16
MLBGBJ_00485	9.03078	64.7644	0	1.91171	0	0	0	0	0	0	0	9.30292
MLBGBJ_00490	214.481	336.471	339.292	110.401	345.58	186.665	1133.6	252.25	659.068	0	240.452	220.944
MLBGBJ_00495	6368.2	4026.27	5959.52	4925.03	4331.67	4813	7708.41	3813.42	2491.16	4476.1	4193.32	2735.06
MLBGBJ_00500	38.3808	40.9837	47.0787	66.9097	92.5911	0	0	0	0	153.001	13.079	6.97719
MLBGBJ_00505	0	0	0	0	0	0	0	0	0	0	0	0
MLBGBJ_00510	11.2885	0	0	0	0	0	0	0	0	0	0	18.6058
MLBGBJ_00515	11117.6	8920.03	10305.4	8374.23	10078.4	8058.01	13284.6	3883.91	102018	6367.45	5267.8	4270.04
MLBGBJ_00520	3520.5	4444.46	2832.84	858.356	1300.48	1210.36	2325.38	1947.52	447.44	852.9	1106.68	5160.79
MLBGBJ_00525	2.25769	0	0	0	0	0	0	0	0	0	0	0
MLBGBJ_00530	1873.89	2146.08	2605.56	1948.03	1510.45	2399.5	1048.21	508.209	3017.2	1829.5	1076.5	1123.33
MLBGBJ_00535	1668.44	922.134	1787.37	884.164	1971.54	1721.56	1149.62	697.397	3314.99	1184.94	856.169	811.679
MLBGBJ_00540	33.1129	24.5396	56.8192	6.21305	0	1.27272	62.978	0	58.9533	224.619	22.1336	60.4689
MLBGBJ_00545	3329.35	3532.7	4500.08	3370.34	2729.1	3688.76	3479.27	1483.82	4920.33	3421.36	2588.63	2690.87
MLBGBJ_00550	1167.23	1349.17	1003.26	876.04	624.289	566.36	974.559	838.36	1296.97	1044.96	2046.35	1765.23
MLBGBJ_00555	2998.97	2390.72	2743.55	5286.35	3483.86	2631.98	1097.31	4904.03	1919.76	2789.83	3221.45	2474.58
MLBGBJ_00560	1.50513	0	3.24681	0	0	0	0	33.386	0	0	0	16.2801
MLBGBJ_00565	2925.97	1942.43	2876.67	1216.8	1718.08	2609.07	3024.55	2481.69	154.186	1009.16	3169.13	5209.63
MLBGBJ_00570	74.5039	0	24.3511	10.0365	0	22.4847	0	0	0	0	0	2.32573
MLBGBJ_00575	0	0	0	0	0	0	0	0	0	0	0	0
MLBGBJ_00580	1335.8	2330.25	1110.41	944.383	1801.32	2421.56	4113.85	3075.22	10067.4	1683.01	2514.18	10775.1
MLBGBJ_00585	10487.7	9176.56	13949.9	5097.57	6395.8	4707.36	5777.97	7267.02	9015.32	751.984	1684.17	904.708
MLBGBJ_00590	80.5245	46.2964	131.496	0	0	39.8785	0	51.9338	0	0	47.2855	25.583
MLBGBJ_00595	933.933	861.417	772.741	13.8599	58.454	1.69696	0	2296.22	0	0	88.5345	86.052
MLBGBJ_00600	3412.13	2853.94	3417.27	2282.1	4360.67	2178.47	1613.95	1687.85	4861.38	439.471	1570.48	2367.59
MLBGBJ_00605	0	0	0	0	0	0	0	0	0	0	0	0
MLBGBJ_00610	0	0	1.6234	0	0	0	0	0	0	0	0	0
MLBGBJ_00615	0	0	0	0	0	0	0	0	0	0	0	0
MLBGBJ_00620	2.25769	0	0	0	0	0	0	0	0	0	1.00607	0
MLBGBJ_00625	5306.34	4908.44	5204.64	6081.62	4876.47	5655.54	6247.64	5783.2	3825.92	4459.82	4961.96	4386.32
MLBGBJ_00630	5.26795	0	27.5979	0	0	0	0	0	0	0	0	0
MLBGBJ_00635	822.554	488.516	813.326	768.506	700.513	1111.08	1231.81	1135.12	656.045	1425.84	714.313	520.963
MLBGBJ_00640	2441.32	2141.02	2188.35	3020.5	2092.19	3127.5	2955.16	2262.83	1818.48	2246.19	2582.59	1583.82
MLBGBJ_00645	12.7936	0	11.3638	0	9.35264	0	0	3.70956	0	0	2.01215	9.30292
MLBGBJ_00650	472.611	239.831	284.096	418.186	674.793	449.27	171.855	74.1911	4.53487	81.3836	84.5102	74.4233
MLBGBJ_00655	748.802	541.643	625.011	211.722	458.747	919.752	145.703	70.4816	191.976	45.5748	249.506	190.71
MLBGBJ_00660	24.8346	0	0	0	0	195.575	0	0	0	0	0	0
MLBGBJ_00665	754.07	328.882	727.285	483.662	478.855	608.36	385.874	274.507	962.904	3.25534	394.381	365.139
MLBGBJ_00670	2332.2	1178.66	2071.46	3609.78	3540.44	2781.74	2952.5	4718.56	8530.09	6614.86	5423.75	3565.34
MLBGBJ_00675	10140.8	8630.62	12245.3	12566.6	11341.9	8423.28	8496.7	24486.8	11115	11169.1	9496.33	9372.69
MLBGBJ_00680	931.675	824.734	948.068	740.308	503.64	622.784	497.954	478.533	893.369	1214.24	771.659	509.335
MLBGBJ_00685	701.391	386.057	758.13	635.165	426.948	271.513	33.0902	793.845	142.093	843.134	682.118	879.125
MLBGBJ_00690	3480.61	5643.87	3816.62	4410.31	3794.37	3237.8	1597.93	3001.03	1343.83	1832.76	1967.88	1941.98
MLBGBJ_00695	62003.8	52050.1	58514	59016.3	67227.2	61207.2	141385	168696	110649	110109	156935	186626
MLBGBJ_00700	19583.2	18977.7	20445.2	18375.8	17717.2	18440	35582.6	24264.2	30406.3	30597	18445.4	14668.4
MLBGBJ_00705	0	0	0	0	0	0	0	0	0	0	0	0
MLBGBJ_00710	9.78334	0	0	0	0	143.817	0	63.0625	0	0	1.00607	0
MLBGBJ_00715	0	112.579	0	0	0	0	0	0	0	0	0	0
MLBGBJ_00720	263.398	146.985	336.045	25.808	10.7555	2.54544	1.60114	229.993	0	0	450.721	709.347
MLBGBJ_00725	2284.79	1815.17	2353.94	1853.88	1813.48	2195.86	1790.6	2667.17	4625.57	2210.38	2807.95	3604.88
MLBGBJ_00730	52.6795	0.758958	86.0404	24.3743	61.2598	0	0	22.2573	0	0	37.2247	2.32573
MLBGBJ_00735	304.036	708.108	441.566	360.357	230.075	221.877	61.9106	467.404	143.604	0	399.411	641.901
MLBGBJ_00740	710.421	588.193	811.702	43.9693	79.0298	27.5756	29.8879	244.831	188.953	0	607.669	334.905
MLBGBJ_00745	82.0296	75.1369	38.9617	49.2264	4.20869	30.121	0	33.386	77.0928	0	80.4859	109.309
MLBGBJ_00750	2101.91	2588.81	3004.92	2015.42	1768.58	1762.29	2373.95	1465.28	2861.5	4030.11	2057.42	1016.34
MLBGBJ_00755	2615.16	1970	3123.43	2535.4	2736.11	1777.99	5867.63	3201.35	1638.6	3027.47	2338.12	2811.81
MLBGBJ_00760	0	0	0	0	0	0	0	0	0	0	0	0
MLBGBJ_00765	311.562	718.733	259.745	135.253	217.449	25.8786	821.917	129.834	340.115	0	273.652	723.302
MLBGBJ_00770	26.3398	11.3844	8.11702	35.8445	25.2521	16.5453	0	0	0	0	28.1701	13.9544
MLBGBJ_00775	289.738	370.372	439.943	13.8599	588.749	181.15	238.036	144.673	648.486	227.874	212.282	393.048
MLBGBJ_00780	0	0	0	0	0	0	0	0	0	0	0	0
MLBGBJ_00785	520.022	629.935	384.747	575.902	560.223	809.449	0	430.309	12.093	133.469	802.847	493.054
MLBGBJ_00790	813.523	579.338	589.296	856.445	936.199	706.359	670.876	389.503	2983.94	1347.71	831.017	746.559
MLBGBJ_00795	1211.63	2068.92	1165.6	875.084	528.424	283.816	1980.61	630.625	5088.12	172.533	1501.06	1014.02
MLBGBJ_00800	20.3193	21.7568	12.9872	0	0	43.2725	0	0	0	0	4.0243	58.1432
MLBGBJ_00805	3157.76	2059.56	2732.19	3125.64	2906.33	3298.46	2568.22	2459.44	4890.1	2500.1	5019.3	3423.47
MLBGBJ_00810	55.6898	26.0576	69.8064	48.2706	14.029	22.4847	0	155.801	1.51162	120.448	37.2247	155.824
MLBGBJ_00815	406.385	157.61	290.589	670.053	175.83	829.813	1.60114	166.93	8229.28	1972.74	345.083	109.309
MLBGBJ_00820	0	0	0	0	0	0	0	0	7.55812	0	0	13.9544
MLBGBJ_00825	0	0	0	0	0	0	0	0	0	0	0	0
MLBGBJ_00830	78.2668	155.333	55.1958	6.21305	12.6261	81.454	0	0	0	29.2981	24.1458	2.32573
MLBGBJ_00835	115.895	93.6048	212.666	47.7927	55.6482	0	24.5508	7.41911	0	58.5962	83.5041	183.733
MLBGBJ_00840	282.964	242.867	256.498	454.508	79.4974	229.938	0	3.70956	133.023	0	16.0972	41.8631
MLBGBJ_00845	0	0	0	0	0	0	0	0	0	0	0	0
MLBGBJ_00850	0	0	0	0	0	0	0	0	0	0	0	0
MLBGBJ_00855	6645.9	9794.35	6030.95	6672.33	8971.99	8184.43	24767.5	10709.5	30134.2	11660.6	7385.59	11370.5
MLBGBJ_00860	8161.57	6155.4	5823.15	9628.79	10895.4	10428.2	10749	5927.87	7806.02	2532.66	5916.72	7758.63
MLBGBJ_00865	2985.43	2719.09	2881.54	2650.1	3054.57	3971.31	4170.96	1895.58	1546.39	1282.6	2939.75	2865.3
MLBGBJ_00870	1840.02	2771.71	1737.04	2719.88	2161.39	2418.59	1021.53	1836.23	3928.71	921.262	1217.35	1628.01
MLBGBJ_00875	60.2052	56.6689	19.4809	0	0	0	0	0	0	0	0	0
MLBGBJ_00880	705.153	521.657	553.581	762.293	910.479	663.087	344.244	166.93	471.626	859.41	227.373	325.602
MLBGBJ_00885	28160.2	8902.07	15878.5	40091.8	31173.3	29726.9	44216.5	28589.6	214809	11641.1	14526.7	11121.6
MLBGBJ_00890	0	0	0	0	0	0	0	0	0	0	0	2.32573
MLBGBJ_00895	11.2885	43.5136	17.8575	2.38963	0	0	0	0	0	0	28.1701	46.5146
MLBGBJ_00900	7089.91	7392.25	7678.7	9223.51	5345.97	6661.41	7375.37	13432.3	5905.91	5726.15	10497.4	11179.8
MLBGBJ_00905	13722.3	10753.4	13087.9	12342	13804	11858.3	18098.7	17167.8	10465	12370.3	18052	17987.2
MLBGBJ_00910	79.0193	67.5473	73.0532	9.55853	0	0	0	0	0	0	2.01215	0
MLBGBJ_00915	0	0	0	0	0	0	0	0	0	0	0	0
MLBGBJ_00920	6407.34	5569.74	5107.23	4242.55	7364.74	5883.78	4549.36	9563.24	8611.72	6989.22	5725.57	4051.42
MLBGBJ_00925	6647.41	7018.84	7495.26	8435.41	7575.17	7946.86	4934.17	5964.97	11234.4	7217.09	7473.12	8684.27
MLBGBJ_00930	736.761	583.386	462.67	521.896	396.552	667.329	333.036	411.761	622.789	533.876	565.414	355.836
MLBGBJ_00935	970.056	381.756	550.334	523.33	666.843	787.813	568.937	838.36	335.58	800.814	1022.17	1504.75
MLBGBJ_00940	0	0	0	0	0	0	0	0	0	0	0	0
MLBGBJ_00945	40247.2	38187	34986	46200.7	47244.9	37666.5	52718.5	74079.9	49384.7	47189.4	60213.5	79933
MLBGBJ_00950	4835.98	4314.68	4646.18	4835.66	4770.78	5294.94	10920.3	3071.51	3207.66	5368.06	4216.46	4814.26
MLBGBJ_00955	79.7719	29.5994	233.77	180.178	149.175	51.333	0	63.0625	0	120.448	92.5588	27.9087
MLBGBJ_00960	1356.12	2361.88	1829.58	603.621	692.095	683.874	330.368	2236.86	3109.41	1643.95	1131.83	1432.65
MLBGBJ_00965	0	2.78285	0	0	92.5911	0	0	0	0	0	0	0
MLBGBJ_00970	324.356	669.148	224.03	342.195	350.724	291.453	43.2307	22.2573	78.6044	133.469	170.027	204.664
MLBGBJ_00975	1570.6	8182.58	2064.97	1843.84	1693.76	2172.96	3024.55	489.662	764.881	3681.79	729.404	869.823
MLBGBJ_00980	337.902	124.469	238.64	198.817	131.872	727.147	455.79	55.6434	0	130.214	143.869	106.984
MLBGBJ_00985	0	0	0	0	0	0	0	0	0	0	0	0
MLBGBJ_00990	0	0	0	0	0	0	0	0	0	0	0	0
MLBGBJ_00995	0	0	0	0	0	0.42424	0	0	0	0	0	0
MLBGBJ_01000	0	0	0	0	0	0	0	0	0	0	0	0
MLBGBJ_01005	0	0	0	0	0	0	0	0	0	0	0	0
MLBGBJ_01010	0	0	0	0	0	0	0	0	0	0	0	0
MLBGBJ_01015	0	0	0	0	0	0	0	0	0	0	0	0
MLBGBJ_01020	0	0	0	0	0	0	0	0	0	0	0	0
MLBGBJ_01025	0	0	0	0	0	0	0	0	0	0	0	0
MLBGBJ_01030	0	0	0	0	0	0	0	0	0	0	0	0
MLBGBJ_01035	36.8757	12.6493	0	0	0	0	0	40.8051	0	0	27.164	9.30292
MLBGBJ_01040	0	0	0	0	0	0	0	0	0	0	0	0
MLBGBJ_01045	0	0	0	0	0	0	0	0	0	0	0	0
MLBGBJ_01050	0	0	0	0	0	0	0	0	0	0	0	0
MLBGBJ_01055	43.6488	128.77	19.4809	25.3301	0	13.1514	0	0	0	0	3.01822	11.6286
MLBGBJ_01060	0	0	0	0	0	0	0	0	0	0	0	0
MLBGBJ_01065	0	0	0	0	0	0	0	0	0	0	0	0
MLBGBJ_01070	0	0	0	0	0	0	0	0	0	0	0	0
MLBGBJ_01075	0	0	0	0	0	0	0	0	0	0	0	0
MLBGBJ_01080	270.171	523.175	277.602	552.483	337.163	256.241	46.433	664.011	447.44	618.515	555.353	702.37
MLBGBJ_01085	0	0	0	0	0	0	0	0	0	0	0	0
MLBGBJ_01090	0	0	0	0	0	0	0	0	0	0	0	0
MLBGBJ_01095	0	0	0	0	0	0	0	0	0	0	0	0
MLBGBJ_01100	0	0	0	0	0	0	0	0	0	0	0	0
MLBGBJ_01105	6.02052	9.1075	9.74043	75.5124	43.4898	0	0	0	0	0	24.1458	0
MLBGBJ_01110	131.699	0.252986	97.4043	1.91171	36.0077	0	0	0	253.953	201.831	17.1033	30.2345
MLBGBJ_01115	874.481	871.537	698.064	270.984	389.537	567.208	1010.85	563.853	220.697	657.579	934.643	1146.58
MLBGBJ_01120	583.238	339.507	490.268	719.28	1002.6	713.571	732.787	367.246	81.6277	1442.12	311.883	374.442
MLBGBJ_01125	26.3398	43.2606	79.5468	0	0	0	0	14.8382	0	0	13.079	2.32573
MLBGBJ_01130	0	0	0	0	0	0	0	0	0	0	0	0
MLBGBJ_01135	60.9578	58.6928	24.3511	45.881	0	0	0	14.8382	86.1625	0	31.1883	0
MLBGBJ_01140	0	0	0	7.1689	0	0	0	14.8382	0	0	0	0
MLBGBJ_01145	537.331	534.054	448.06	639.466	663.57	687.693	1202.99	322.731	116.395	156.256	364.199	755.862
MLBGBJ_01150	0	0	0	0	0	0	0	0	0	0	0	0
MLBGBJ_01155	0	0	0	0	0	0	0	0	0	0	0	0
MLBGBJ_01160	204.698	175.319	191.562	12.904	204.823	0	0	89.0294	77.0928	0	73.4434	53.4918
MLBGBJ_01165	289.738	157.61	336.045	257.602	320.796	456.482	516.1	322.731	137.558	927.773	277.676	220.944
MLBGBJ_01170	1164.22	499.394	1115.28	964.456	1077.42	1252.36	998.576	786.426	1103.48	1061.24	1703.28	3007.17
MLBGBJ_01175	1226.68	1237.61	495.138	293.447	577.525	343.21	10.1405	326.441	263.022	1266.33	650.93	532.592
MLBGBJ_01180	1841.53	2592.85	2003.28	1124.08	1144.76	1042.78	2542.07	971.904	1170	1373.75	1689.2	1572.19
MLBGBJ_01185	109.122	368.601	92.5341	139.555	168.815	123.454	0	3.70956	299.301	3.25534	20.1215	11.6286
MLBGBJ_01190	1427.62	2190.35	1029.24	908.061	1480.52	727.995	1967.8	337.57	786.044	1084.03	417.521	546.546
MLBGBJ_01195	0	0	0	0	0	0	0	0	0	0	0	0
MLBGBJ_01200	0	0	0	0	0	0	0	0	0	0	0	0
MLBGBJ_01205	120.41	279.803	137.989	14.3378	67.339	61.0905	0	40.8051	0	192.065	88.5345	30.2345
MLBGBJ_01210	788.688	937.06	512.996	481.75	537.309	1230.3	914.249	1546.89	412.673	455.748	563.401	853.542
MLBGBJ_01215	16.5564	109.037	19.4809	56.8733	97.2674	0	121.153	37.0956	0	0	23.1397	2.32573
MLBGBJ_01220	403.375	564.412	597.413	404.326	393.278	396.664	183.597	281.926	275.115	693.388	579.499	495.38
MLBGBJ_01225	4048.8	2829.4	3386.42	4852.87	3734.04	3833.01	1452.23	5964.97	6031.38	4469.59	3891.49	3809.54
MLBGBJ_01230	0	0	0	0	0	0	0	0	0	0	0	0
MLBGBJ_01235	0	0	0	0	0	0	0	0	0	0	0	0
MLBGBJ_01240	0	0	0	0	0	0	0	0	0	0	0	0
MLBGBJ_01245	0	0	0	0	0	0	0	0	0	0	0	0
MLBGBJ_01250	0	0	0	0	0	0	0	0	0	0	0	0
MLBGBJ_01255	0	0	0	0	0	0	0	0	0	0	0	0
MLBGBJ_01260	337.149	644.608	480.528	938.17	700.045	512.906	1082.37	793.845	464.068	1074.26	487.946	586.084
MLBGBJ_01265	0	0	0	0	0	0	0	0	0	0	0	0
MLBGBJ_01270	0	0	3.24681	0	0	0	0	0	0	3.25534	0	0
MLBGBJ_01275	3344.4	3425.18	3149.41	2324.64	3031.19	3105.01	7343.88	2585.56	6971.61	3265.11	4001.16	5223.59
MLBGBJ_01280	0	0	0	0	0	0	0	0	0	0	0	0
MLBGBJ_01285	0	0	0	0	0	0	0	0	0	0	0	0
MLBGBJ_01290	0	0	0	0	0	0	0	0	0	0	0	0
MLBGBJ_01295	0.752565	0	0	0	0	0	0	0	0	0	0	0
MLBGBJ_01300	16856.7	25569.6	22321.8	22593	24600.7	22558.9	18440.8	19360.2	17495.5	17054.7	13055.8	14803.3
MLBGBJ_01305	99.3386	20.2389	48.7021	28.6756	33.6695	279.15	423.234	25.9669	0	91.1496	32.1944	25.583
MLBGBJ_01310	23.3295	7.84257	6.49362	0	5.14395	2.54544	0	0	0	0	31.1883	93.0292
MLBGBJ_01315	576.465	959.576	405.851	358.445	619.612	964.721	518.768	285.636	547.208	768.261	928.606	869.823
MLBGBJ_01320	13534.9	14033.1	17687	20854.3	20588	21010.9	18083.8	15491.1	25507.1	9137.75	8799.12	7014.4
MLBGBJ_01325	0	0	0	0	0	0	0	0	0	0	0	0
MLBGBJ_01330	0	0	0	0	0	0	0	0	0	0	0	0
MLBGBJ_01335	2.25769	2.52986	0	0	0.467632	1.69696	0	0	0	0	0	0
MLBGBJ_01340	28.5975	15.4321	0	0	45.8279	0	0	0	0	442.727	6.03644	6.97719
MLBGBJ_01345	58.7001	37.4419	9.74043	31.5432	243.636	121.333	167.052	3.70956	60.4649	68.3622	90.5467	118.612
MLBGBJ_01350	0	0	0	0	0	0	0	0	0	0	5.03037	0
MLBGBJ_01355	3569.42	3919.26	4553.65	3121.34	3691.02	4575	7690.26	7055.58	2262.9	4375.18	5026.35	6225.98
MLBGBJ_01360	0	0	0	0	0	0	0	0	0	0	0	0
MLBGBJ_01365	2014.62	3733.06	3576.36	5195.54	6126.45	5548.21	4101.58	2837.81	2037.67	4137.54	1841.12	1676.85
MLBGBJ_01370	4511.63	3444.15	3858.83	32590.3	39476.6	29012.9	31552	26341.6	17243.1	22351.2	20445.4	17277.8
MLBGBJ_01375	0	0	0	0	0	0	0	0	0	0	0	0
MLBGBJ_01380	0	0	1.6234	0	28.5255	0	0	0	0	0	0	0
MLBGBJ_01385	0	0	0	0	0	0	0	0	0	0	0	0
MLBGBJ_01390	477.126	376.949	701.311	106.578	93.994	413.209	0	114.996	0	3.25534	125.759	6.97719
MLBGBJ_01395	1737.67	1123.51	1495.16	1975.27	1466.49	1971.44	1847.18	664.011	1280.34	2005.29	716.325	411.654
MLBGBJ_01400	1222.92	684.074	964.302	961.588	870.731	1246.84	190.002	1290.93	624.3	1390.03	1752.58	1032.62
MLBGBJ_01405	0	0	0	0	0	0	0	0	0	0	0	0
MLBGBJ_01410	15.8039	9.1075	0	325.946	0	0	0	0	0	0	0	0
MLBGBJ_01415	455.302	1004.1	487.021	1080.11	1118.58	1208.66	473.936	96.4485	80.116	192.065	108.656	58.1432
MLBGBJ_01420	26.3398	0	19.4809	0	0	0	0	3.70956	0	0	0	0
MLBGBJ_01425	5137.76	4016.41	4438.39	3730.7	2777.27	5058.21	8772.09	10104.8	14198.7	5840.08	8358.46	19547.8
MLBGBJ_01430	2784.49	3437.83	2004.9	1715.76	1734.45	1716.47	8136.98	3984.06	14541.8	5739.17	4393.53	8914.52
MLBGBJ_01435	3664.24	5626.41	3206.22	2899.1	3145.29	3611.13	3998.57	2804.43	3971.03	1217.5	3155.05	3116.48
MLBGBJ_01440	808.255	843.708	806.832	941.038	671.987	719.086	1669.45	363.537	509.417	823.602	548.31	555.849
MLBGBJ_01445	951.242	640.055	1160.73	838.283	1137.28	1129.33	445.65	497.081	1136.74	1699.29	969.855	1465.21
MLBGBJ_01450	0	0.505972	0	0	0	0	0.533712	0	0	0	0	0
MLBGBJ_01455	37.6282	29.5994	37.3383	0	88.3824	153.999	0	48.2242	0	0	4.0243	2.32573
MLBGBJ_01460	0	0	0	0	0	0	0	0	0	0	0	0
MLBGBJ_01465	0	0	0	0	0	0	0	0	0	0	0	0
MLBGBJ_01470	1908.5	2046.66	2228.93	1882.08	1648.87	2399.08	5320.04	1465.28	2400.46	1617.91	1791.82	2109.44
MLBGBJ_01475	2876.3	1996.06	2793.88	2127.73	1626.89	812.419	1207.79	1238.99	172.325	934.283	1900.47	2274.56
MLBGBJ_01480	78.2668	69.8241	24.3511	29.6315	56.1158	0	0	7.41911	0	0	2.01215	6.97719
MLBGBJ_01485	0	0.252986	0	0.477927	0	0.42424	0.533712	0	3.02325	0	1.00607	9.30292
MLBGBJ_01490	0	0	0	0	0	0	0	0	0	0	0	0
MLBGBJ_01495	0	0	0	0	0	0	0	0	0	0	0	0
MLBGBJ_01500	107.617	73.8719	100.651	49.2264	43.9574	54.7269	2119.91	563.853	0	374.364	400.417	67.4461
MLBGBJ_01505	60.9578	86.2682	219.16	11.4702	45.3603	92.4843	0	40.8051	0	0	104.632	230.247
MLBGBJ_01510	0	0	0	0	0	0	0	0	0	0	0	0
MLBGBJ_01515	3919.36	2040.33	3227.33	5475.13	4109.55	4608.52	5092.15	3294.09	6259.63	2428.49	4252.68	2904.84
MLBGBJ_01520	0	0	0	0	0	0	0	0	0	0	0	0
MLBGBJ_01525	0	0	0	0	0	0	0	0	0	0	0	0
MLBGBJ_01530	0	0	0	0	0	0	0	0	0	0	0	0
MLBGBJ_01535	8.27821	0	1.6234	0	0	0	0	0	0	0	4.0243	0
MLBGBJ_01540	544.857	198.088	436.696	499.911	417.595	437.391	32.0227	693.687	0	452.493	481.909	618.644
MLBGBJ_01545	1021.98	1011.69	704.558	2138.24	2186.65	1895.93	1626.22	1138.83	3868.24	1416.07	797.817	1300.08
MLBGBJ_01550	3299.24	7534.68	3128.3	1447.16	1695.63	1374.11	8410.77	1635.91	1723.25	2763.79	3834.15	6386.45
MLBGBJ_01555	1574.37	1482.25	1579.57	2980.83	2467.69	3416.83	5932.75	2771.04	36859.4	2083.42	1142.9	1855.93
MLBGBJ_01560	0	0	0	0	0	0	0	0	0	0	0	0
MLBGBJ_01565	63.2155	5.31271	32.4681	1.43378	85.5766	47.9391	0	63.0625	0	0	47.2855	18.6058
MLBGBJ_01570	477.126	332.171	443.189	513.293	311.91	602.845	61.3769	215.154	281.162	42.3195	359.168	327.928
MLBGBJ_01575	2293.07	4273.44	3207.85	3515.63	3853.29	5260.57	10374.3	13922	9027.41	5993.09	4808.03	5356.15
MLBGBJ_01580	30.8552	40.2248	58.4426	43.4913	0	0	0	3.70956	0	0	14.085	6.97719
MLBGBJ_01585	142.987	84.7503	126.626	288.19	41.1516	202.787	0	63.0625	1602.32	117.192	157.954	1637.31
MLBGBJ_01590	0	0	0	0	0	0	0	0	0	0	0	0
MLBGBJ_01595	0	0	0	0	0	0	0	0	0	0	0	0
MLBGBJ_01600	0	0	0	0	0	0	0	0	0	0	0	0
MLBGBJ_01605	0	0	0	0	0	0	0	0	0	0	0	0
MLBGBJ_01610	9.03078	12.1433	4.87021	2.86756	2.33816	1.27272	1.06742	7.41911	1.51162	0	3.01822	0
MLBGBJ_01615	0	0	0	0	0	0	0	0	0	0	0	0
MLBGBJ_01620	0	0	0	0	0	0	0	0	0	0	0	0
MLBGBJ_01625	3070.47	3004.21	3233.82	3568.2	4590.74	2564.1	2801.46	6272.86	1940.92	2474.06	2455.83	2455.97
MLBGBJ_01630	121.916	158.369	243.511	77.902	98.6703	278.725	7.47197	107.577	1156.39	0	173.045	144.195
MLBGBJ_01635	127.936	45.7905	201.302	250.911	85.109	277.453	116.883	3.70956	185.93	0	70.4252	20.9316
MLBGBJ_01640	0	0	0	0	0	0	0	0	0	0	0	0
MLBGBJ_01645	14023.3	21744.7	14782.7	16352.7	14129	20272.3	17298.1	22383.5	14845.7	13014.9	22166.8	35276.7
MLBGBJ_01650	82.0296	79.1846	53.5724	76.9462	44.8927	29.2725	0	37.0956	0	0	52.3159	13.9544
MLBGBJ_01655	1767.78	3103.63	2108.8	1740.61	2587.41	2031.26	3038.96	9448.24	2977.9	3613.43	4964.98	3239.74
MLBGBJ_01660	504.971	628.417	314.941	741.264	475.582	447.573	1733.5	1261.25	420.231	901.73	1581.55	788.422
MLBGBJ_01665	0	0	0	0	0	0	0	0	0	0	0	0
MLBGBJ_01670	0	0	0	0	0	0	0	0	0	0	0	0
MLBGBJ_01675	195.667	357.469	326.304	367.048	334.824	143.393	5.87083	790.136	302.325	3.25534	453.739	239.55
MLBGBJ_01680	231.037	200.112	211.043	1053.35	880.551	1078.42	493.15	541.595	607.673	1145.88	844.096	1321.01
MLBGBJ_01685	1959.68	818.157	1448.08	1419.44	1325.27	543.451	1493.33	2511.37	869.183	227.874	1252.56	1179.14
MLBGBJ_01690	1961.18	813.35	1715.94	1080.11	1223.33	601.572	885.429	1999.45	1691.51	3587.39	1280.73	1311.71
MLBGBJ_01695	3755.3	3425.18	4009.81	8690.14	8278.02	7547.22	5714.46	5234.19	3141.15	3128.38	4812.05	8502.86
MLBGBJ_01700	7140.34	3204.32	3738.7	26908.7	29691.8	30095.6	25074.9	17012	17548.4	14951.8	15970.4	15528.9
MLBGBJ_01705	2291.56	1482.75	2501.67	9059.58	7724.34	10293.8	12124.9	14804.8	12164	6927.37	12747	17015
MLBGBJ_01710	160.296	106.507	217.536	539.579	277.306	164.605	1.06742	170.64	368.836	865.921	136.826	155.824
MLBGBJ_01715	705.153	652.198	603.907	829.203	607.454	458.179	348.514	396.923	634.882	113.937	703.246	537.243
MLBGBJ_01720	1400.52	993.982	1300.35	618.437	793.104	520.966	0.533712	478.533	95.2323	0	691.173	407.003
MLBGBJ_01725	0	0	0	0	0	0	0	0	0	0	0	0
MLBGBJ_01730	109.874	176.078	194.809	120.915	137.484	301.21	0	29.6765	137.558	9.76603	71.4313	9.30292
MLBGBJ_01735	2751.38	3691.83	2204.58	2245.3	3394.07	2738.47	4974.2	6591.88	5203.01	1256.56	3223.46	3411.84
MLBGBJ_01740	63.2155	86.0153	58.4426	80.7696	76.6916	0	589.218	155.801	1.51162	133.469	308.865	79.0748
MLBGBJ_01745	0	0.252986	0	0	0	0	0	0	0	0	0	0
MLBGBJ_01750	0	0	0	0	0	0	0	0	0	0	0	0
MLBGBJ_01755	528.301	518.874	597.413	1607.75	451.265	585.451	944.137	504.5	229.767	257.172	611.693	397.7
MLBGBJ_01760	2772.45	3221.78	3003.3	3359.35	4679.13	4086.7	4550.96	3227.31	25517.7	6595.32	4094.72	3153.69
MLBGBJ_01765	12486.6	18673.4	14540.8	12341.5	12176.7	13204.9	33113.6	42196.2	37474.7	12900.9	21862	27757.6
MLBGBJ_01770	3708.64	4506.95	4266.31	3069.25	2272.69	2249.32	2248.53	1164.8	4992.89	3193.49	2113.76	2953.68
MLBGBJ_01775	567.434	316.739	478.904	232.75	471.373	300.362	735.989	215.154	476.161	35.8088	516.116	958.2
MLBGBJ_01780	9.03078	0	48.7021	0	0	0	0	0	0	0	0	0
MLBGBJ_01785	0	0	0	0	0	0	0	0	0	0	2.01215	0
MLBGBJ_01790	69.9885	175.066	45.4553	32.499	60.3245	132.363	0	59.3529	1.51162	748.729	44.2673	120.938
MLBGBJ_01795	0	26.0576	0	0	0	0	0	0	0	0	22.1336	0
MLBGBJ_01800	15.0513	0.252986	16.234	0	34.6048	0	0	18.5478	0	0	34.2065	18.6058
MLBGBJ_01805	0	10.3724	12.9872	0	2.33816	0	0	0	1.51162	0	4.0243	0
MLBGBJ_01810	6.02052	0	30.8447	0	0	0	0	0	0	0	0	0
MLBGBJ_01815	902.325	861.923	899.366	144.334	747.276	1057.21	222.558	586.11	498.836	42.3195	932.631	997.738
MLBGBJ_01820	364.241	844.214	207.796	210.288	101.008	136.605	50.7027	92.7389	1.51162	16.2767	177.069	216.293
MLBGBJ_01825	12.041	0	4.87021	0	0	28.4241	0	0	0	0	11.0668	0
MLBGBJ_01830	0	0	0	0	0	0	0	0	0	0	0	0
MLBGBJ_01835	0	0	0	0	0	0	0	0	0	0	0	0
MLBGBJ_01840	319.84	183.415	272.732	396.201	223.06	141.696	255.114	830.941	695.347	16.2767	678.094	267.459
MLBGBJ_01845	2414.23	3031.53	2438.35	1463.41	2134.74	1249.81	1987.54	1094.32	1290.93	1715.57	1712.34	1616.38
MLBGBJ_01850	243.831	672.184	336.045	390.944	508.784	416.603	214.552	1216.73	3546.27	0	249.506	523.289
MLBGBJ_01855	3.76282	0	0	0	0	16.9696	0	0	0	0	0	0
MLBGBJ_01860	2766.43	2653.06	3318.24	5494.24	5983.35	4791.36	5499.37	1813.97	3670.22	3226.04	845.102	1835
MLBGBJ_01865	751.06	1796.96	1719.19	773.285	511.122	507.815	165.985	2233.15	37.7906	1334.69	841.078	1565.22
MLBGBJ_01870	2290.06	1933.07	2503.29	4254.5	3460.48	2134.77	4372.7	11540.4	73056.8	4427.27	4588.7	9172.67
MLBGBJ_01875	505.724	736.189	555.204	703.03	991.847	516.3	18.6799	233.702	6.04649	6.51068	229.385	176.755
MLBGBJ_01880	6937.9	4736.15	8123.52	5984.6	5944.07	6296.57	11130	16229.3	16097.3	6269.79	9845.44	8119.12
MLBGBJ_01885	2917.69	1864.51	2780.89	2094.27	1240.16	1431.81	829.389	2069.93	2140.46	1673.25	1630.85	1581.5
MLBGBJ_01890	7293.11	3967.07	5977.38	3189.2	1572.65	2342.23	2616.79	4325.34	2323.36	2519.63	2139.92	1469.86
MLBGBJ_01895	1812.18	2289.27	2094.19	1435.69	2271.76	1581.14	981.497	1973.48	1670.34	1292.37	1891.42	3274.63
MLBGBJ_01900	19027.1	22061.9	18450	22578.7	27848.9	23479.5	26353.1	23911.8	32472.7	25547.9	27574.5	28259.9
MLBGBJ_01905	1318.49	1002.84	1509.77	1034.23	1317.32	1801.75	563.6	979.323	718.021	1220.75	1237.47	741.907
MLBGBJ_01910	8148.77	7200.24	7870.27	8184.97	8229.39	9761.76	16004.4	21151.9	31741.1	11497.9	14497.5	10103
MLBGBJ_01915	78.2668	66.7883	89.2873	0	0.935264	6.3636	0	107.577	0	0	10.0607	9.30292
MLBGBJ_01920	4235.44	3971.37	5181.91	4277.44	4408.83	4456.64	3139.3	8409.57	9048.58	4160.33	4501.18	5200.33
MLBGBJ_01925	2033.43	1474.4	1996.79	2994.69	2051.03	2575.98	2497.77	2470.57	1109.53	1865.31	2990.05	1932.68
MLBGBJ_01930	372.52	281.067	425.332	554.395	417.128	228.241	62.4443	148.382	985.578	784.538	403.436	472.123
MLBGBJ_01935	91.0604	11.6374	112.015	0	0	0	0	0	0	0	0	0
MLBGBJ_01940	391.334	455.628	719.168	92.7178	162.268	84.8479	1.60114	3.70956	9.06974	32.5534	16.0972	34.8859
MLBGBJ_01945	4101.48	4732.61	3579.61	2684.51	4258.72	2844.95	3833.12	1680.43	8997.18	2952.6	2987.03	8186.57
MLBGBJ_01950	8792.22	10760.3	11602.5	13580.3	12231.4	10658.2	24885.4	20921.9	54206.8	17923.9	15047.8	11679.8
MLBGBJ_01955	5648	6286.45	7238.76	8100.38	2969.93	2514.04	8354.2	36565.1	16904.5	3860.84	6164.22	4470.05
MLBGBJ_01960	315.325	866.73	137.989	5741.81	231.478	162.484	722.646	356.117	0	179.044	408.466	237.224
MLBGBJ_01965	2570.76	1918.9	3353.95	4273.62	4329.34	3037.13	5989.32	4236.31	3059.53	5143.44	4618.89	3369.98
MLBGBJ_01970	1133.36	846.491	1219.18	450.207	1065.27	545.997	214.552	404.342	344.65	439.471	146.887	158.15
MLBGBJ_01975	4397.24	3074.03	3821.49	8681.06	9891.82	8107.22	5292.82	3768.91	3916.62	6647.41	2652.01	2283.87
MLBGBJ_01980	1238.72	458.158	1439.96	1691.38	926.846	2073.68	4008.71	2644.91	145.116	940.794	419.533	474.449
MLBGBJ_01985	3789.92	1688.43	2878.3	848.32	816.953	749.632	1861.05	4425.5	1928.83	2656.36	2166.08	3135.08
MLBGBJ_01990	6.77308	0	3.24681	5.73512	0.467632	0	0.533712	0	0	0	0	0
MLBGBJ_01995	0	0	0	0	0	0	0	0	0	0	0	0
MLBGBJ_02000	19.5667	61.9816	105.521	93.6736	107.555	0.848479	292.474	118.706	0	0	87.5284	190.71
MLBGBJ_02005	3945.7	4781.69	4063.38	3377.99	3593.75	3512.28	3686.35	5326.92	2932.55	5091.36	4654.1	5630.59
MLBGBJ_02010	8933.7	9981.56	9430.36	8812.01	7971.25	7945.16	12304.7	9893.39	6663.24	5778.23	9683.46	12496.1
MLBGBJ_02015	2433.04	3707.51	4582.87	2910.1	2338.16	2982.83	2078.81	3238.44	2429.18	5817.3	2382.38	1567.54
MLBGBJ_02020	42.1436	17.2031	60.066	23.4184	40.684	78.9086	0	0	0	0	26.1579	0
MLBGBJ_02025	2948.55	2596.65	2927	4920.25	4193.26	3918.28	6429.1	4777.91	16110.9	3847.81	2975.97	2914.14
MLBGBJ_02030	5562.21	6197.15	5495.22	6018.05	6630.55	8805.1	5270.41	18288.1	8483.23	9014.04	10856.5	15375.4
MLBGBJ_02035	2633.98	3020.65	2711.09	3002.81	3651.27	3723.55	2646.15	2337.02	3336.15	2493.59	3571.56	3135.08
MLBGBJ_02040	21.8244	24.7926	35.7149	20.0729	9.35264	53.03	0	0	0	0	60.3644	0
MLBGBJ_02045	25530.8	21218.2	21021.5	20663.2	20215.7	18200.7	56788.1	78093.6	65361.1	86647.4	40844.6	73330.2
MLBGBJ_02050	22.5769	6.32465	12.9872	0	0	0	0	11.1287	0	0	4.0243	0
MLBGBJ_02055	6712.13	4674.93	5779.32	8220.34	7858.09	7746.19	6913.18	5638.53	4199.29	6058.19	5152.11	5449.18
MLBGBJ_02060	5875.27	4471.53	4222.48	8660.03	8165.79	9942.91	4940.04	4603.56	6850.68	6015.87	5578.68	5123.58
MLBGBJ_02065	685.587	375.684	641.245	1087.28	1330.41	1021.99	93.9334	908.841	3079.18	1285.86	1614.75	1437.3
MLBGBJ_02070	5383.1	4611.94	5394.57	7776.82	7256.71	6030.57	11293.9	6183.83	4045.1	5485.25	6340.28	5677.1
MLBGBJ_02075	3238.29	3126.91	3470.84	3501.77	2570.11	2695.62	6148.37	2537.34	4273.36	3551.58	3190.26	3639.77
MLBGBJ_02080	1415.57	1241.15	1167.23	1485.4	1439.84	1181.51	733.321	3323.76	1417.9	1458.39	1464.84	1116.35
MLBGBJ_02085	2840.93	4509.98	3524.41	2380.55	2530.82	2292.17	3226.82	3538.92	4309.64	3385.56	3541.38	4067.7
MLBGBJ_02090	0	0	0	0	0	0	0	0	0	0	0	0
MLBGBJ_02095	720.205	1213.07	1454.57	1386.47	1740.53	1032.6	572.14	523.048	692.323	380.875	498.007	939.594
MLBGBJ_02100	529.053	284.862	321.434	354.144	243.169	112.848	63.5118	270.798	380.929	0	569.438	165.127
MLBGBJ_02105	1078.43	873.308	1250.02	448.295	589.216	187.09	954.811	218.864	3522.08	322.279	199.203	204.664
MLBGBJ_02110	4288.12	6106.32	6079.65	3320.63	3436.16	3282.34	9349.04	5378.86	3576.5	5472.23	8588.85	11658.9
MLBGBJ_02115	0	0	0	0	0	0	0	0	0	0	0	0
MLBGBJ_02120	18.0616	0	1.6234	0	0	0	0	0	0	0	11.0668	0
MLBGBJ_02125	0	0	0	0	0	0	0	0	0	0	0	0
MLBGBJ_02130	0	0	0	36.3224	0	0	0	0	0	0	1.00607	0
MLBGBJ_02135	56.4424	42.2487	12.9872	0.955853	20.1082	394.119	0	3.70956	6.04649	0	43.2612	48.8403
MLBGBJ_02140	0	0	0	0	0	0	0	0	0	0	0	0
MLBGBJ_02145	3.76282	42.2487	0	0	0	0	0	11.1287	0	0	10.0607	2.32573
MLBGBJ_02150	111.38	45.7905	147.73	112.313	80.4327	16.9696	0	44.5147	0	0	122.741	37.2117
MLBGBJ_02155	309.304	261.335	311.694	55.4395	305.831	288.483	232.165	333.86	814.765	58.5962	95.577	283.739
MLBGBJ_02160	608.073	877.609	707.804	607.445	375.041	531.148	202.811	482.242	193.488	1272.84	1214.33	1204.73
MLBGBJ_02165	123.421	66.2823	202.926	77.4241	2.80579	187.938	0	85.3198	1433.02	0	42.2551	204.664
MLBGBJ_02170	790.193	189.993	633.128	479.838	217.916	354.24	1117.06	319.022	114.883	0	89.5406	67.4461
MLBGBJ_02175	0	0	0	0	0	0	0	0	0	0	0	0
MLBGBJ_02180	185.884	95.3757	108.768	85.0709	136.549	335.149	1.06742	37.0956	24.186	709.665	143.869	90.7034
MLBGBJ_02185	2408.96	2877.21	3079.6	2416.88	2959.17	3664.58	4818.35	3312.63	2853.94	14310.5	3636.96	2737.38
MLBGBJ_02190	5727.02	5868.26	6220.89	5913.39	7774.85	6238.87	13291.6	11737	19137.2	10088.3	7078.74	5065.44
MLBGBJ_02195	0	0	1.6234	0	0.935264	0	0	0	0	0	1.00607	6.97719
MLBGBJ_02200	0	0	0	0	0	0	0	0	0	0	0	0
MLBGBJ_02205	793.956	473.337	503.255	287.712	184.247	86.1207	900.373	296.765	321.976	0	209.263	155.824
MLBGBJ_02210	1422.35	1304.4	930.211	1323.38	714.542	708.48	595.623	931.099	1383.14	794.304	1102.66	2737.38
MLBGBJ_02215	4735.89	4364.26	4965.99	5650.05	7146.82	5148.57	6302.61	2930.55	3541.73	2838.66	3976	3421.15
MLBGBJ_02220	137.719	192.016	207.796	84.1151	341.371	329.634	0	48.2242	137.558	188.81	116.705	113.961
MLBGBJ_02225	1233.45	1331.97	974.043	816.299	920.767	742.419	4059.95	2552.18	734.649	1927.16	1058.39	2700.17
MLBGBJ_02230	3472.33	3812.75	3805.26	4337.18	3740.59	3141.5	4671.58	2589.27	4581.73	5211.8	4338.19	2544.35
MLBGBJ_02235	1706.06	1200.92	1615.29	2342.32	2149.24	1329.57	2016.36	4625.82	3172.9	1432.35	2529.27	2332.71
MLBGBJ_02240	1371.93	1652	1269.5	1458.63	1583.87	1290.54	1185.91	1020.13	1135.23	1956.46	1178.11	1090.77
MLBGBJ_02245	1299.68	1554.85	1202.94	1755.42	1547.86	946.055	776.551	960.775	1244.07	608.749	1736.48	1134.96
MLBGBJ_02250	14408.6	16443.3	15885	14891.7	14148.7	15274.3	37880.2	43791.3	66363.3	27247.2	24361.1	27157.5
MLBGBJ_02255	16627.9	13381.7	14170.7	16022	18690.8	17543.2	36594	13432.3	649015	44370.3	17360.8	18105.8
MLBGBJ_02260	4896.94	4493.03	3881.56	4799.82	6573.5	5491.36	5670.69	4410.66	4572.66	4284.03	5320.12	5267.78
MLBGBJ_02265	7865.06	7428.18	7427.08	8123.8	7763.16	7281.65	7102.11	15595	8008.58	9131.24	8760.89	9737.83
MLBGBJ_02270	0	0	0	0	0	0	0	0	0	0	0	0
MLBGBJ_02275	9580.9	10853.1	9282.63	11836.8	10752.7	9147.03	6734.92	8943.74	8072.07	6429.3	10128.1	10756.5
MLBGBJ_02280	545.61	106.001	329.551	346.975	342.307	211.271	0	0	33.2557	0	46.2794	9.30292
MLBGBJ_02285	11.2885	7.08361	1.6234	2.38963	0	0	0	7.41911	0	0	6.03644	0
MLBGBJ_02290	676.556	1069.88	930.211	635.642	789.363	645.269	44.8318	849.489	77.0928	22.7874	727.392	567.478
MLBGBJ_02295	82.0296	54.898	95.7809	0	0	260.483	0	11.1287	0	0	57.3462	6.97719
MLBGBJ_02300	393.591	269.936	412.345	517.117	231.478	447.573	1162.96	537.886	15.1162	1331.44	268.622	369.791
MLBGBJ_02305	0	0	0	0	0	0	0	0	0	0	0	0
MLBGBJ_02310	245.336	458.917	327.928	180.178	116.908	125.151	97.6693	226.283	96.7439	39.0641	132.802	211.641
MLBGBJ_02315	0	0	0	0	0	0	0	0	0	0	0	0
MLBGBJ_02320	0	0	0	0	0	0	0	0	0	0	0	0
MLBGBJ_02325	3017.03	3489.69	3951.37	1521.24	1146.17	852.722	1095.71	3850.52	3682.31	735.707	2650	1195.42
MLBGBJ_02330	19585.5	24332.2	18938.6	10033.6	9209.54	11757.8	31151.7	45954	17108.6	14903	16051.9	15314.9
MLBGBJ_02335	179.11	428.052	250.004	99.4087	149.175	414.906	176.659	2069.93	321.976	32.5534	258.561	279.087
MLBGBJ_02340	97.0809	49.5853	35.7149	16.2495	105.685	0	0	103.868	343.138	3.25534	77.4677	4.65146
MLBGBJ_02345	1580.39	1873.11	1698.08	1679.43	2824.96	1881.08	755.737	2173.8	891.858	1041.71	954.764	1060.53
MLBGBJ_02350	2.25769	2.78285	11.3638	0	0	0.848479	0	0	1.51162	3.25534	0	4.65146
MLBGBJ_02355	565.929	672.69	735.402	580.203	348.853	279.15	8.00568	2418.63	113.372	361.343	321.944	1111.7
MLBGBJ_02360	138.472	156.092	173.704	0	8.88501	6.3636	0	122.415	0	0	107.65	139.544
MLBGBJ_02365	169.327	66.0294	146.106	179.222	101.944	370.786	0	875.455	0	1090.54	210.269	169.778
MLBGBJ_02370	276.191	230.723	284.096	226.059	83.2385	185.393	2262.94	523.048	603.138	257.172	217.312	469.797
MLBGBJ_02375	851.904	1041.29	689.947	882.253	65.0008	611.754	3173.99	1038.68	669.649	745.473	597.608	662.833
MLBGBJ_02380	14784.9	15549.8	15355.8	9585.3	10378.6	9976.42	17068.1	25332.6	29621.8	14792.3	12077.9	9865.74
MLBGBJ_02385	1231.95	950.216	1310.09	956.809	1364.55	595.633	304.75	1439.31	1502.55	559.919	1586.58	1811.74
MLBGBJ_02390	3722.94	4722.49	3774.42	1499.26	1978.55	1196.36	1865.86	8550.53	5524.98	2858.19	3744.61	3900.25
MLBGBJ_02395	964.788	653.969	1868.54	567.777	1286.46	703.814	822.451	1290.93	1523.72	771.516	1490	1639.64
MLBGBJ_02400	2340.48	2577.42	2487.06	3213.1	1614.73	2706.65	1499.73	2459.44	2778.36	2659.61	1933.67	1346.6
MLBGBJ_02405	1669.19	2075.75	1803.6	653.326	720.153	1055.08	3408.82	3843.1	2527.43	309.258	1368.26	1093.09
MLBGBJ_02410	8635.68	8448.22	9326.46	6794.21	6879.33	6743.71	11332.8	15057.1	12652.3	7851.89	6047.51	6949.28
MLBGBJ_02415	11424.7	11738.6	11188.5	8066.45	7864.63	8102.55	15120.6	18447.6	18444.8	13776.6	7055.6	6393.43
MLBGBJ_02420	810.512	829.035	996.77	731.706	650.944	360.604	2855.36	1179.64	495.812	436.216	1172.08	2197.81
MLBGBJ_02425	12.7936	32.3822	136.366	39.19	18.7053	0	0	11.1287	0	0	2.01215	4.65146
MLBGBJ_02430	761.596	364.3	853.911	2084.72	886.63	1111.08	1265.97	508.209	625.812	537.131	621.754	809.354
MLBGBJ_02435	6645.15	4416.88	6782.58	6001.33	7556	6440.81	2632.8	767.878	3791.15	2093.19	1876.33	1716.39
MLBGBJ_02440	2560.23	4069.03	2319.85	3089.8	4820.35	4107.91	4411.13	3112.32	4407.89	2744.25	3078.59	4577.03
MLBGBJ_02445	6952.2	7933.64	7095.9	7589	8674.1	9996.78	7449.56	7893.94	5645.91	8476.91	9842.42	8384.25
MLBGBJ_02450	639.68	604.384	1125.02	633.253	614.468	963.873	399.75	129.834	176.86	208.342	428.588	300.019
MLBGBJ_02455	586.248	599.83	542.217	1674.66	244.571	334.301	1.06742	233.702	722.556	143.235	309.871	700.044
MLBGBJ_02460	686.339	1092.14	1461.06	477.927	199.211	72.545	467.532	419.18	13.6046	537.131	247.494	209.316
MLBGBJ_02465	86.545	7.08361	24.3511	63.5642	31.3313	0	0	0	0	247.406	12.0729	0
MLBGBJ_02470	936.943	442.473	1100.67	1697.6	1895.31	1072.48	1781	478.533	4025.45	3147.92	758.58	276.762
MLBGBJ_02475	1404.29	1210.54	1631.52	1918.88	2608.45	1229.87	484.611	4236.31	3339.18	901.73	1477.92	1023.32
MLBGBJ_02480	43.6488	22.2628	29.2213	174.921	0	0	0	29.6765	0	0	14.085	18.6058
MLBGBJ_02485	1754.98	2274.09	2256.53	2733.74	2290.46	1975.68	1471.98	1402.21	1043.02	582.706	722.361	607.015
MLBGBJ_02490	48.9167	48.8263	38.9617	92.2398	123.455	0	0	48.2242	0	0	39.2369	48.8403
MLBGBJ_02495	1.50513	0	12.9872	0	0	0	0	0	0	0	2.01215	0
MLBGBJ_02500	17.309	0	16.234	22.9405	43.0221	293.15	0	0	0	0	17.1033	74.4233
MLBGBJ_02505	2421.75	2479.52	2165.62	3829.15	4077.75	3719.73	2127.38	5412.24	2347.55	2366.63	2619.82	3225.79
MLBGBJ_02510	0.752565	5.05972	0	0	0	0	0	0	0	0	1.00607	0
MLBGBJ_02515	2711.49	3027.48	3420.51	5429.72	4846.54	7744.07	3833.66	10390.5	1067.21	1614.65	3624.88	3002.52
MLBGBJ_02520	18.0616	0	0	0	0	0	0	0	0	0	0	0
MLBGBJ_02525	772.884	687.869	777.611	972.103	801.053	909.57	738.124	652.882	887.323	670.601	419.533	351.185
MLBGBJ_02530	2238.88	2762.61	1965.94	1299.96	1979.49	1354.17	7072.22	2808.13	6209.75	820.346	2708.35	3846.76
MLBGBJ_02535	1655.64	1832.12	3152.65	1188.13	836.594	1671.5	1294.25	912.551	420.231	2015.06	338.041	265.133
MLBGBJ_02540	5730.78	4368.56	5735.49	4607.21	4376.57	4304.76	6134.49	11236.2	5623.24	7816.08	11123.2	13619.5
MLBGBJ_02545	4662.14	5203.42	5647.82	10931.1	8637.63	9642.12	5650.95	1283.51	3899.99	3512.51	2606.74	2569.93
MLBGBJ_02550	2713.75	2605.76	3344.21	3957.23	3491.34	3802.46	5856.96	3824.55	2751.15	4736.52	4115.85	4090.96
MLBGBJ_02555	6924.35	7364.93	5784.19	1208.2	1247.17	1679.14	6369.32	9548.4	15175.2	9040.09	6605.88	7700.49
MLBGBJ_02560	1732.4	2340.88	2568.23	4145.06	3805.59	3482.58	2285.36	1869.62	2456.39	3782.71	689.161	716.324
MLBGBJ_02565	1036.28	1968.74	928.587	1071.99	1426.28	1271.87	1451.7	348.698	1144.3	231.129	868.242	693.067
MLBGBJ_02570	4276.83	4500.37	5711.14	7940.27	7548.98	7478.5	4304.92	7630.56	6064.63	5319.23	5760.78	4902.64
MLBGBJ_02575	575.712	516.85	797.092	76.9462	134.21	16.1211	604.696	919.97	1194.18	1266.33	500.019	802.376
MLBGBJ_02580	468.848	1062.29	521.113	575.902	815.082	350.422	833.125	114.996	12.093	1087.28	376.272	158.15
MLBGBJ_02585	0	0	0	0.477927	1.4029	22.0605	0	3.70956	0	0	3.01822	0
MLBGBJ_02590	5376.32	4378.18	5480.61	2702.2	3653.14	3124.95	6859.8	13287.6	4377.66	3548.32	3807.99	4560.75
MLBGBJ_02595	331.881	436.907	631.504	821.556	742.132	656.299	417.363	107.577	19.6511	1048.22	169.02	220.944
MLBGBJ_02600	1514.91	948.192	1446.45	2116.74	1449.66	2101.68	3043.23	1561.72	1689.99	1158.9	1271.68	1472.19
MLBGBJ_02605	11431.5	10907.5	9613.8	10228.1	9776.31	10029.9	10832.8	20001.9	10002.4	13519.4	15227.9	18450
MLBGBJ_02610	7498.56	8141.85	6672.19	6667.55	7251.1	8038.07	7490.12	6491.72	7990.44	12461.5	6694.42	6916.72
MLBGBJ_02615	873.728	449.556	800.339	627.04	578.461	1163.69	367.728	6829.29	2595.46	1168.67	1090.58	1988.5
MLBGBJ_02620	3.76282	0	3.24681	0	0	0	0	0	0	0	1.00607	0
MLBGBJ_02625	2638.49	2737.31	1967.57	690.126	1115.3	759.813	519.302	1565.43	403.603	494.812	1772.7	2300.15
MLBGBJ_02630	0	0	0	0	0	0	0	0	0	0	0	0
MLBGBJ_02635	0	0	0	0	0	0	0	0	0	0	0	0
MLBGBJ_02640	2223.08	1212.06	2276.01	4007.89	3727.03	2906.89	3404.55	5263.86	9063.69	4039.88	2472.93	1923.38
MLBGBJ_02645	890.284	1392.69	969.173	3385.15	1275.7	1311.32	247.109	994.161	908.486	546.898	1173.08	1127.98
MLBGBJ_02650	3774.87	3786.19	3616.95	4176.6	5721.01	5043.36	3296.21	1776.88	5201.5	6634.39	4037.38	4179.33
MLBGBJ_02655	326.613	313.703	349.032	302.528	207.629	206.605	0	159.511	0	0	481.909	434.911
MLBGBJ_02660	1566.09	2278.14	1638.02	1279.41	1556.28	1693.99	4596.33	1984.61	1374.07	4681.18	3596.71	3923.5
MLBGBJ_02665	1751.97	1849.58	2465.95	1143.68	870.731	1088.17	1082.37	879.165	2914.41	1263.07	656.966	1111.7
MLBGBJ_02670	235.553	147.491	365.266	339.328	133.275	57.2724	4.2697	81.6103	317.441	0	104.632	297.693
MLBGBJ_02675	8647.72	9013.64	9422.24	10632.9	13653	12501.5	9070.44	10238.4	39613.6	11927.6	10591.9	9351.76
MLBGBJ_02680	0	0	0	0	0	0	0	0	0	0	0	0
MLBGBJ_02685	608.825	1135.4	719.168	142.422	342.774	413.634	0	600.948	18.1395	289.725	572.456	888.428
MLBGBJ_02690	188.894	27.3225	269.485	60.6967	7.94974	240.544	267.39	1183.35	0	84.6389	634.833	404.677
MLBGBJ_02695	4.51539	0	0	0	0	0	0	0	0	0	3.01822	0
MLBGBJ_02700	0	0	0	0	0	0	0	0	0	0	0	0
MLBGBJ_02705	146.75	132.818	209.419	160.105	48.1661	112.848	0	92.7389	15.1162	0	302.828	358.162
MLBGBJ_02710	1259.04	1188.28	1045.47	1363.52	1786.82	1595.99	1522.15	1057.22	397.557	1901.12	1428.63	1069.84
MLBGBJ_02715	130.946	132.059	133.119	37.2783	15.4319	105.636	1356.16	296.765	0	149.746	51.3098	76.749
MLBGBJ_02720	270.171	275.502	337.668	1.91171	0	0	0	0	0	0	8.04859	0
MLBGBJ_02725	0	0	0	0	0	0	0	0	0	0	0	0
MLBGBJ_02730	298.016	219.592	196.432	74.5566	57.5187	23.3332	0.533712	103.868	104.302	3.25534	96.5831	137.218
MLBGBJ_02735	0	0	0	0	0	0	0	0	0	0	0	0
MLBGBJ_02740	546.362	233.253	413.968	489.875	71.0801	76.3631	0.533712	159.511	0	283.215	213.288	155.824
MLBGBJ_02745	0	0	0	0	0	0	0	0	0	0	0	0
MLBGBJ_02750	761.596	774.643	498.385	386.643	642.059	393.27	189.468	330.151	90.6974	348.322	477.885	253.504
MLBGBJ_02755	0.752565	0	45.4553	6.21305	73.8858	0	0	0	0	0	0	0
MLBGBJ_02760	7171.19	9066.01	8071.57	10437.9	8564.21	9242.91	12162.2	9997.26	13081.6	10547.3	9206.58	11075.1
MLBGBJ_02765	13.5462	35.671	58.4426	63.5642	19.6405	0	0	7.41911	0	0	0	4.65146
MLBGBJ_02770	534.321	360.505	487.021	416.274	309.572	360.604	909.979	459.985	0	143.235	129.784	46.5146
MLBGBJ_02775	158.039	86.2682	163.964	169.664	194.067	193.029	96.0682	734.492	80.116	315.768	133.808	113.961
MLBGBJ_02780	0	0	0	0	0	0	0	0	0	0	0	0
MLBGBJ_02785	6218.44	9368.83	7834.55	3401.4	5578.38	4463.85	10198.7	5942.71	4008.82	2894	4522.3	5918.98
MLBGBJ_02790	1137.88	818.157	983.783	412.451	594.828	355.089	1289.45	166.93	255.464	2330.83	322.95	188.384
MLBGBJ_02795	7162.91	7319.9	6993.63	1711.93	869.328	1488.66	2845.22	3928.42	1838.13	1683.01	3375.38	3460.68
MLBGBJ_02800	12285.6	20204	13915.8	3038.18	2842.27	2482.65	5417.18	6795.91	2776.85	4664.91	7080.75	6477.15
MLBGBJ_02805	10552.5	8579.01	12079.8	4122.6	3536.7	3942.04	9447.24	7196.54	7515.79	7978.84	9227.71	5346.85
MLBGBJ_02810	15146.1	10372.4	13385	20377.4	18698.7	15853.8	16405.8	16485.3	9907.18	17715.6	11051.7	8965.68
MLBGBJ_02815	3436.21	3733.82	2795.5	2857.05	2154.38	2272.23	7617.14	1328.02	2790.46	3359.51	2457.84	4584.01
MLBGBJ_02820	978.334	1119.97	761.377	1215.85	641.123	844.661	517.167	782.717	6637.54	706.409	1172.08	1344.27
MLBGBJ_02825	422.189	440.449	280.849	312.564	329.213	667.753	34.1576	159.511	194.999	781.282	312.889	739.582
MLBGBJ_02830	3887.75	4190.21	3923.77	2343.75	3407.63	3247.55	3518.76	2503.95	3021.73	4645.37	3420.65	2639.7
MLBGBJ_02835	921.14	1316.54	1904.25	1412.75	589.684	477.27	56.5735	912.551	182.906	218.108	552.335	237.224
MLBGBJ_02840	2298.33	1470.61	2022.76	3267.58	3214.03	2186.96	4285.18	2125.58	2250.81	3460.43	2019.19	1558.24
MLBGBJ_02845	123.421	22.2628	63.3128	0	12.6261	80.1813	0	0	0	0	12.0729	48.8403
MLBGBJ_02850	457.56	431.594	537.347	186.869	126.728	209.574	1097.31	215.154	799.649	612.004	245.482	288.39
MLBGBJ_02855	274.686	231.988	219.16	298.226	122.52	186.665	13.8765	92.7389	0	110.682	181.093	118.612
MLBGBJ_02860	570.444	713.168	485.398	366.57	314.249	695.753	249.244	2277.67	823.835	1263.07	793.792	595.387
MLBGBJ_02865	6285.42	9440.17	4625.08	2959.8	2766.04	3124.1	3920.12	9140.35	8613.23	6185.15	6927.83	9058.71
MLBGBJ_02870	260.387	323.316	280.849	216.501	77.6269	428.906	60.8432	44.5147	157.209	71.6175	230.391	255.83
MLBGBJ_02875	385.313	924.158	676.96	256.647	356.336	511.633	6.93826	667.72	1293.95	221.363	397.399	460.494
MLBGBJ_02880	181.368	330.147	105.521	140.988	123.922	122.181	32.0227	3.70956	0	0	2.01215	2.32573
MLBGBJ_02885	110.627	225.917	97.4043	94.1516	144.966	38.6058	4.80341	70.4816	13.6046	87.8942	39.2369	65.1204
MLBGBJ_02890	773.637	586.169	477.281	414.84	429.286	478.967	738.124	786.426	903.951	3.25534	405.448	534.918
MLBGBJ_02895	7129.8	11417.5	11634.9	13232.4	11241.9	12228.3	21595.1	7931.03	119542	5514.55	4959.95	21461.8
MLBGBJ_02900	54564.7	63089.2	68426.5	47683.7	51881.4	51070	142955	121751	243373	57342.9	40896.9	37214
MLBGBJ_02905	6493.13	7184.04	7591.04	9721.98	7381.1	7882.8	15000.5	9207.12	14962	10726.4	9629.13	9295.94
MLBGBJ_02910	0.752565	31.1173	3.24681	0	11.2232	0	0	0	0	0	0	0
MLBGBJ_02915	541.094	638.284	657.479	725.971	758.031	826.843	2300.83	2889.74	937.206	1464.9	732.422	639.575
MLBGBJ_02920	167.822	15.1792	87.6639	40.1458	121.584	265.998	2014.76	7.41911	0	16.2767	18.1093	6.97719
MLBGBJ_02925	3.01026	19.4799	4.87021	0	0	0	0	7.41911	0	0	0	0
MLBGBJ_02930	3462.55	1988.72	3625.06	3410.48	2544.39	2484.35	2591.17	2426.05	1463.25	2991.66	3110.78	1928.03
MLBGBJ_02935	273.934	233	141.236	411.017	57.5187	56.4239	406.689	159.511	358.255	65.1068	197.191	65.1204
MLBGBJ_02940	1251.52	1705.13	991.9	400.025	529.827	704.238	927.592	326.441	6915.68	1084.03	1401.46	2202.47
MLBGBJ_02945	748.05	1193.84	548.711	577.813	179.103	607.936	123.288	385.794	37.7906	1181.69	617.729	883.777
MLBGBJ_02950	1461.48	1628.98	1376.65	899.458	1310.3	1266.78	151.574	4162.12	1460.23	1363.99	1783.77	2730.41
MLBGBJ_02955	568.939	408.572	459.424	147.679	206.693	91.6358	1270.77	322.731	867.672	1132.86	712.3	783.771
MLBGBJ_02960	1339.57	966.913	1180.22	1478.71	1604.45	1749.14	2587.97	1724.94	450.464	1292.37	1266.65	1402.41
MLBGBJ_02965	0	0	0	0	0	0	0	0	0	0	0	0
MLBGBJ_02970	3012.52	2765.9	2579.59	2065.6	2304.96	2217.08	1748.44	1847.36	1915.23	761.75	1497.04	1428
MLBGBJ_02975	818.038	758.705	888.002	880.819	630.368	486.603	343.177	478.533	2200.92	442.727	789.768	588.409
MLBGBJ_02980	565.176	443.738	775.987	302.528	532.165	476.421	32.5564	285.636	668.137	6.51068	634.833	304.67
MLBGBJ_02985	6393.79	8886.13	6022.83	6126.06	7300.2	6725.47	11117.2	11555.3	8223.23	8655.96	12586	24666.7
MLBGBJ_02990	1194.32	1758	831.183	594.541	871.198	1175.99	1105.85	1250.12	666.626	677.111	2941.76	3644.42
MLBGBJ_02995	133.957	9.36048	77.9234	57.3512	139.822	99.6963	0	563.853	0	0	57.3462	67.4461
MLBGBJ_03000	0	0	0	5.73512	0	0	0	0	0	0	0	0
MLBGBJ_03005	39.1334	0.505972	35.7149	140.033	0	0	0	0	0	0	37.2247	0
MLBGBJ_03010	8711.69	9638.77	9600.82	11915.7	9884.34	9856.36	13269.2	15791.6	12348.5	5716.38	6144.09	6414.36
MLBGBJ_03015	3040.36	3927.61	2970.83	2701.24	2898.85	3077.86	1501.33	3034.42	3425.34	5898.68	4059.51	4539.82
MLBGBJ_03020	139.225	82.9794	253.251	714.978	89.7853	538.36	107.81	40.8051	33.2557	136.724	72.4373	186.058
MLBGBJ_03025	0	0	0	0	0	0	0	0	0	0	0	0
MLBGBJ_03030	155.028	231.988	155.847	91.284	409.178	289.756	540.117	359.827	312.906	0	209.263	344.208
MLBGBJ_03035	0	0	0	0	0	0	0	0	0	6.51068	5.03037	0
MLBGBJ_03040	4486.79	4967.13	4302.02	4218.18	4098.33	4351.43	7213.12	4384.7	5305.8	5501.53	5749.71	6402.73
MLBGBJ_03045	364.241	763.006	571.438	317.343	263.277	225.271	6.93826	278.217	133.023	35.8088	622.76	348.859
MLBGBJ_03050	256.625	580.856	407.475	54.9616	123.455	141.272	0.533712	81.6103	4.53487	16.2767	184.112	186.058
MLBGBJ_03055	1828.73	1327.42	1920.49	1145.59	1272.43	601.996	1043.94	1135.12	1371.04	1663.48	1558.41	965.177
MLBGBJ_03060	0	0	0	0	0	0	0	0	0	0	0	0
MLBGBJ_03065	0	0	0	0	0	0	0	0	0	0	0	0
MLBGBJ_03070	0	0	0	0	0	0	0	0	0	0	0	0
MLBGBJ_03075	16343.5	15996.3	15227.5	16364.7	19117.3	16940.7	17293.3	13309.9	19279.2	16377.6	13437.1	15815
MLBGBJ_03080	94.0706	222.122	45.4553	96.5412	3.27342	65.7572	0.533712	0	0	166.022	59.3584	116.286
MLBGBJ_03085	4042.78	4964.09	3534.15	2331.8	2585.07	3667.13	2386.23	2841.52	1921.27	2330.83	3663.12	3065.31
MLBGBJ_03090	6596.98	4641.28	2498.42	2075.64	2605.65	1738.53	2048.92	3616.82	696.858	722.686	3394.49	1360.55
MLBGBJ_03095	7144.1	4949.67	7078.04	4568.98	4435.96	3960.28	5533	4514.53	2844.88	5244.36	6753.78	6972.53
MLBGBJ_03100	5439.54	6114.67	5375.09	3413.35	2998.92	3802.04	7097.84	4110.19	8239.86	6513.94	5357.34	13084.5
MLBGBJ_03105	3424.92	3383.18	3448.11	2874.25	3960.84	3004.47	2071.87	2900.87	2776.85	4297.05	3160.08	3083.92
MLBGBJ_03110	0	0	0	0	0	0	0	0	0	0	0	0
MLBGBJ_03115	115.895	12.3963	118.509	85.0709	231.01	31.3937	0	33.386	0	74.8729	159.966	30.2345
MLBGBJ_03120	128.689	67.0413	149.353	138.121	120.649	345.755	61.3769	25.9669	0	403.662	164.996	90.7034
MLBGBJ_03125	17.309	0	22.7277	4.77927	2.80579	56.4239	716.776	77.9007	0	45.5748	6.03644	0
MLBGBJ_03130	1548.78	868.248	1423.73	1627.82	1362.21	1499.26	1910.69	619.496	2411.04	2965.62	1653.99	783.771
MLBGBJ_03135	781.162	640.814	761.377	747.477	751.485	324.543	564.668	537.886	0	312.513	1081.53	962.852
MLBGBJ_03140	505.724	883.174	493.515	924.31	895.983	814.964	171.855	656.592	24.186	1233.77	805.865	648.878
MLBGBJ_03145	419.931	263.105	243.511	630.385	180.038	19.515	0	126.125	12.093	143.235	483.922	369.791
MLBGBJ_03150	471.106	553.533	545.464	404.326	728.103	638.905	1620.88	196.607	426.278	19.5321	729.404	841.914
MLBGBJ_03155	3043.37	3108.95	2683.49	3719.7	3952.89	3394.34	28039.6	3750.36	58771.9	11022.6	4130.94	3321.14
MLBGBJ_03160	1586.41	1042.05	951.315	900.892	752.887	716.965	2276.82	437.728	1212.32	172.533	739.464	862.845
MLBGBJ_03165	154.276	125.734	99.0277	4.77927	150.577	108.181	0	44.5147	0	0	89.5406	18.6058
MLBGBJ_03170	97.8334	105.242	34.0915	18.1612	0	2.96968	4.80341	29.6765	0	68.3622	39.2369	9.30292
MLBGBJ_03175	125.678	147.744	149.353	44.9251	157.592	275.332	0	89.0294	0	0	111.674	72.0976
MLBGBJ_03180	526.043	517.356	439.943	533.844	493.819	379.695	3032.02	341.279	515.464	833.368	646.906	500.032
MLBGBJ_03185	5.26795	10.3724	6.49362	7.64683	11.6908	3.39392	9.60682	18.5478	39.3022	3.25534	6.03644	20.9316
MLBGBJ_03190	0	0	0	0	0	0	0	0	0	0	0	0
MLBGBJ_03195	2162.87	1055.96	1996.79	1616.83	1745.67	2131.8	2954.63	1494.95	1570.58	2037.84	1723.4	2062.92
MLBGBJ_03200	147.503	68.8122	63.3128	268.117	255.327	300.786	1067.42	48.2242	0	299.491	227.373	76.749
MLBGBJ_03205	0	0	0	0	0	0	0	0	0	0	0	0
MLBGBJ_03210	0	0	0	0	0	0	0	0	0	0	0	0
MLBGBJ_03215	63.2155	8.85451	95.7809	0	32.2666	195.15	0	40.8051	0	0	26.1579	16.2801
MLBGBJ_03220	105.359	22.0098	48.7021	198.817	22.4463	0	0	89.0294	0	0	90.5467	67.4461
MLBGBJ_03225	36.1231	0	16.234	12.904	62.6627	110.727	0	85.3198	0	0	59.3584	13.9544
MLBGBJ_03230	0	0	0	0	0	0	0	0	0	0	1.00607	0
MLBGBJ_03235	36.1231	30.3583	43.8319	31.5432	18.2376	19.9393	0	40.8051	27.2092	0	120.729	123.264
MLBGBJ_03240	1708.32	1210.79	1386.39	748.433	632.706	1082.66	1181.11	1179.64	814.765	1080.77	924.582	1172.17
MLBGBJ_03245	3347.41	4761.2	3405.9	3809.55	4738.51	4429.91	3974.56	4125.03	4475.92	6907.84	2546.37	2344.33
MLBGBJ_03250	128.689	363.035	121.755	0	116.908	76.3631	5.87083	81.6103	1.51162	0	188.136	109.309
MLBGBJ_03255	5526.08	6049.91	5628.34	7515.4	7212.29	7134.01	7222.19	7367.18	24175.4	17683	6397.62	7181.85
MLBGBJ_03260	699.885	510.273	550.334	596.93	519.539	808.177	1666.78	1009	671.161	341.811	925.588	588.409
MLBGBJ_03265	72.9988	58.6928	172.081	122.349	90.7206	68.3026	0	0	0	0	25.1519	0
MLBGBJ_03270	426.704	324.581	306.823	315.91	279.176	234.605	43.7644	322.731	0	0	417.521	267.459
MLBGBJ_03275	3289.46	3547.37	4201.37	3412.4	1996.32	3641.67	8311.5	2771.04	7218	5026.25	4098.75	4183.99
MLBGBJ_03280	0	0	0	0	0	0	0	0	0	0	0	0
MLBGBJ_03285	6425.4	4936.77	5766.33	6145.66	7243.15	4504.15	2933.82	2322.18	1733.83	2581.49	2030.26	1632.66
MLBGBJ_03290	7624.99	9231.97	6917.33	16311.6	16955.4	11275.9	9313.28	14318.9	23268.4	17276.1	17519.8	23259.6
MLBGBJ_03295	0	0	0	0	0	0	0	0	0	0	0	0
MLBGBJ_03300	3.76282	0	35.7149	0	0	0	0	0	0	0	19.1154	0
MLBGBJ_03305	28.5975	36.936	12.9872	3.82341	1.87053	0	0	0	0	0	0	0
MLBGBJ_03310	0	0	0	0	0	0	0	0	0	0	0	0
MLBGBJ_03315	54.9372	45.5375	42.2085	144.812	181.441	0	0	14.8382	0	0	60.3644	9.30292
MLBGBJ_03320	14.2987	0	1.6234	0	1.87053	0	0	0	0	0	0	0
MLBGBJ_03325	10.5359	15.6851	9.74043	0	0	0	0	0	0	0	0	0
MLBGBJ_03330	4413.79	4170.73	4780.93	3811.47	4397.61	4379	4462.9	5427.08	3014.18	3060.02	2935.72	1948.96
MLBGBJ_03335	0	0	0	0	0	0	0	0	0	0	0	0
MLBGBJ_03340	0	0	0	0	0	0	0	0	0	0	0	0
MLBGBJ_03345	1.50513	0	0	0	0	0	0	0	0	0	0	0
MLBGBJ_03350	822.554	725.311	845.794	791.447	702.851	800.965	1008.18	367.246	198.023	849.644	708.276	244.202
MLBGBJ_03355	4.51539	0	0	0	0	0	0	0	0	0	0	181.407
MLBGBJ_03360	7485.76	4534.77	8222.54	9190.53	4943.8	8510.67	3807.5	1094.32	718.021	419.939	1204.27	832.611
MLBGBJ_03365	12.7936	50.8502	1.6234	0	0	6.3636	0	0	0	0	0	0
MLBGBJ_03370	979.84	602.866	884.756	1270.33	1017.57	956.236	8819.06	1736.07	24547.3	813.836	1797.85	1560.56
MLBGBJ_03375	944.469	1366.63	712.675	1299	874.472	662.238	675.68	426.599	211.627	192.065	850.133	1183.8
MLBGBJ_03380	0	0	0	0	0	0	0	0	0	0	0	0
MLBGBJ_03385	66.2257	126.999	141.236	48.2706	3.74106	111.999	887.03	155.801	0	0	62.3766	86.052
MLBGBJ_03390	5278.49	4263.83	4138.06	3051.08	3848.14	3857.61	6426.43	10357.1	9834.62	2731.23	6131.02	6851.6
MLBGBJ_03395	157.286	45.2845	266.238	99.8867	16.8347	283.392	16.5451	218.864	98.2555	585.962	127.771	360.488
MLBGBJ_03400	199.43	173.295	103.898	52.5719	136.549	30.5453	0	63.0625	188.953	0	48.2916	111.635
MLBGBJ_03405	136.214	128.011	118.509	81.7255	0	57.2724	595.623	122.415	399.069	13.0214	173.045	116.286
MLBGBJ_03410	12972.7	12641	11498.6	7015.01	10553	12868.5	44135.3	10950.6	70852.8	32696.7	10334.4	11096.1
MLBGBJ_03415	133.957	65.0174	73.0532	14.3378	171.621	144.242	161.715	0	0	0	33.2004	2.32573
MLBGBJ_03420	144.492	195.052	368.513	326.424	92.1235	103.939	43.7644	92.7389	4.53487	410.173	288.743	179.081
MLBGBJ_03425	1462.23	1950.02	1503.27	1753.03	1493.15	1740.66	1799.68	2949.1	3556.85	787.793	1890.41	3825.82
MLBGBJ_03430	2383.37	2857.48	2634.79	2226.18	3298.68	3368.04	2240.52	2374.12	8761.37	2408.95	3252.64	4167.71
MLBGBJ_03435	166.317	88.0391	99.0277	210.288	46.2956	46.2421	0	3.70956	668.137	0	16.0972	48.8403
MLBGBJ_03440	707.411	1425.32	2170.49	258.08	601.375	357.21	1.60114	111.287	107.325	0	89.5406	407.003
MLBGBJ_03445	500.456	1047.87	1141.25	686.303	675.261	790.359	1556.84	430.309	1197.21	931.028	802.847	1065.18
MLBGBJ_03450	2590.33	2091.69	3267.91	1726.75	2026.25	2111.44	882.76	1480.11	2417.09	10449.6	2554.42	1597.78
MLBGBJ_03455	0	0	0	0	7.48211	3.81816	0	0	39.3022	0	28.1701	0
MLBGBJ_03460	10193.5	11484.3	8354.04	11368.9	12263.2	11214.8	11116.7	11963.3	8868.69	6845.98	12221.8	12452
MLBGBJ_03465	2591.83	2013.01	2355.56	2639.11	4425.67	4720.94	1724.96	1235.28	2565.22	3538.56	1516.15	1525.68
MLBGBJ_03470	0	0	0	0	0	0	0	0	0	0	0	0
MLBGBJ_03475	0	0	0	0	0	0	0	0	0	0	0	0
MLBGBJ_03480	0	0	0	0	0	0	0	0	0	0	0	0
MLBGBJ_03485	4796.1	3777.08	4578	3542.87	3044.75	3645.49	2794.52	4099.06	1479.88	3265.11	3361.29	2990.89
MLBGBJ_03490	836.1	834.348	1038.98	1189.08	1090.99	847.631	222.558	797.555	4265.8	1582.1	686.143	858.194
MLBGBJ_03495	1469.01	2020.35	1392.88	1666.53	942.746	1464.48	209.215	1543.18	1439.07	1627.67	2368.3	2890.88
MLBGBJ_03500	4291.13	4032.85	3090.96	1979.57	1592.29	2468.23	3950.54	3958.1	1614.41	3571.11	2604.73	2967.63
MLBGBJ_03505	1593.18	1076.46	1610.42	1604.4	2302.15	2271.38	1371.64	1472.69	2678.6	1224.01	1833.07	1437.3
MLBGBJ_03510	302.531	192.269	246.758	308.263	137.484	80.1813	527.841	341.279	34.7673	117.192	332.004	155.824
MLBGBJ_03515	394.344	426.281	1517.88	493.698	365.221	586.299	177.726	1402.21	545.696	1477.93	666.021	516.312
MLBGBJ_03520	403.375	326.858	441.566	691.56	512.992	520.542	219.356	196.607	0	1250.05	463.8	560.501
MLBGBJ_03525	0	0	0	0	0	18.6665	0	0	0	0	3.01822	0
MLBGBJ_03530	69.236	118.144	92.5341	55.9174	0	0	0.533712	59.3529	0	0	26.1579	0
MLBGBJ_03535	10.5359	0	3.24681	0	0	0	0	0	0	0	0	0
MLBGBJ_03540	31.6077	169.501	42.2085	109.445	124.858	0	0	0	0	0	7.04252	0
MLBGBJ_03545	46.659	1.51792	48.7021	34.4107	23.8492	72.9692	0	22.2573	294.767	0	63.3827	20.9316
MLBGBJ_03550	3190.88	3741.92	3699.74	2111.48	1897.18	2565.38	1505.6	3995.19	5990.56	4570.5	1409.51	1541.96
MLBGBJ_03555	15.8039	5.31271	30.8447	0.955853	46.2956	39.4543	0	0	0	0	26.1579	20.9316
MLBGBJ_03560	222.759	91.075	259.745	221.758	80.4327	131.09	168.119	296.765	0	364.598	360.175	272.11
MLBGBJ_03565	1.50513	0	0	0	0	0	0	0	1.51162	0	1.00607	0
MLBGBJ_03570	81.277	171.525	243.511	117.57	107.555	0	0	3.70956	0	263.683	26.1579	48.8403
MLBGBJ_03575	5.26795	3.79479	34.0915	0	0	8.90903	0	0	0	0	8.04859	44.1888
MLBGBJ_03580	13275.2	11576.9	13453.2	12930.8	13750.2	9938.66	40182.1	37132.7	18564.2	15166.6	35432.9	25362.1
MLBGBJ_03585	5116.69	5308.15	5110.48	4133.59	5049.96	4979.3	8313.64	2856.36	16649	6849.24	2787.83	2600.16
MLBGBJ_03590	588.506	738.719	439.943	754.646	924.976	503.148	142.501	2559.59	858.602	113.937	405.448	709.347
MLBGBJ_03595	974.572	1147.29	1123.4	339.806	285.255	66.1814	68.3152	804.974	873.718	0	41.249	76.749
MLBGBJ_03600	6125.13	8114.53	6904.34	7844.69	6886.82	9424.06	13683.3	21337.4	11677.3	6429.3	3057.46	3760.7
MLBGBJ_03605	670.535	590.975	498.385	415.796	419.466	160.363	792.029	1124	489.766	6.51068	630.808	1772.21
MLBGBJ_03610	1183.78	820.181	1159.11	389.988	452.2	462.846	838.996	2656.04	1157.9	1949.95	1533.26	1386.13
MLBGBJ_03615	2002.58	2525.05	2621.8	2804.47	2825.9	2883.13	4546.69	1854.78	1842.67	6019.13	1333.05	1141.93
MLBGBJ_03620	7252.47	6852.38	4978.98	11533.8	11362.5	8932.79	6306.88	7415.4	4453.24	7900.72	7212.54	5404.99
MLBGBJ_03625	559.156	542.655	849.041	911.884	584.072	819.631	198.541	586.11	213.139	270.193	351.12	430.26
MLBGBJ_03630	3433.95	3544.59	3011.42	2740.43	3605.91	2524.23	4489.05	6117.06	3234.87	2942.83	4585.69	4979.39
MLBGBJ_03635	0	0	0	0	0	0	0	0	0	0	0	0
MLBGBJ_03640	4324.99	3578.49	3454.61	3011.42	2130.53	1859.02	6840.06	10872.7	8613.23	1995.52	11930	9216.86
MLBGBJ_03645	123.421	33.1412	125.002	9.55853	15.4319	261.756	0	103.868	0	0	27.164	65.1204
MLBGBJ_03650	0	0	1.6234	0	0	0	0	0	0	0	3.01822	0
MLBGBJ_03655	0	0	0	0	0	0	0	0	0	0	0	0
MLBGBJ_03660	0	0	0	0	0	0.42424	0	0	0	0	0	0
MLBGBJ_03665	1451.7	784.004	1628.27	849.276	685.548	604.117	597.758	775.297	470.115	3512.51	1109.7	920.989
MLBGBJ_03670	2268.23	3250.62	3391.29	3295.78	3891.17	4298.82	4877.6	4447.76	5177.31	1679.76	2436.71	4183.99
MLBGBJ_03675	1052.09	597.3	886.379	1011.29	481.193	959.63	178.26	448.856	31.7441	1087.28	654.954	937.269
MLBGBJ_03680	182.873	140.913	113.638	155.326	221.658	296.544	3.73599	207.735	287.208	6.51068	162.984	55.8175
MLBGBJ_03685	65.4732	51.3562	38.9617	298.704	129.066	0	3.20227	0	0	0	6.03644	20.9316
MLBGBJ_03690	24.8346	15.6851	22.7277	0	0	23.7574	104.074	0	0	0	32.1944	6.97719
MLBGBJ_03695	723.968	442.22	553.581	630.863	739.794	753.45	1989.15	715.945	3813.83	338.556	939.673	1067.51
MLBGBJ_03700	0	0	0	75.5124	1.87053	0	0	0	0	0	0	0
MLBGBJ_03705	318.335	261.335	220.783	116.614	401.696	221.453	237.502	63.0625	2373.25	0	187.13	174.43
MLBGBJ_03710	2.25769	0	0	0	0	0	0	0	0	0	1.00607	0
MLBGBJ_03715	3.01026	0	1.6234	8.60268	0	24.1817	0	0	0	0	1.00607	0
MLBGBJ_03720	0	0	0	0	0	0	0	0	0	0	0	0
MLBGBJ_03725	3.01026	25.2986	8.11702	0	0	0	0	11.1287	0	0	0	6.97719
MLBGBJ_03730	382.303	928.206	417.215	543.403	275.435	509.088	532.645	396.923	13.6046	530.621	49.2976	155.824
MLBGBJ_03735	5.26795	0	9.74043	0	2.80579	0	0	0	0	481.791	0	25.583
MLBGBJ_03740	209.213	237.048	297.083	0	23.8492	0	0	0	0	0	6.03644	0
MLBGBJ_03745	108.369	135.854	71.4298	55.9174	62.6627	37.7573	0	126.125	0	0	48.2916	13.9544
MLBGBJ_03750	19485.4	23225.1	32377.2	34924.5	34593.1	41572.1	26108.7	38850.2	18999.6	9616.28	14720.9	14896.3
MLBGBJ_03755	687.092	554.545	1189.96	555.351	1066.2	400.482	254.047	519.338	281.162	0	321.944	532.592
MLBGBJ_03760	218.244	437.413	558.451	76.9462	92.1235	47.5148	56.5735	185.478	3.02325	0	31.1883	34.8859
MLBGBJ_03765	58.7001	39.2128	102.274	0	6.54685	0	0	0	0	0	2.01215	0
MLBGBJ_03770	2722.03	2645.98	2446.47	1410.36	1308.43	955.388	1262.76	686.268	2923.48	1054.73	1220.37	783.771
MLBGBJ_03775	597.537	339.76	686.7	599.798	552.273	500.603	0	14.8382	0	3.25534	136.826	34.8859
MLBGBJ_03780	2198.99	1784.56	2331.21	2147.8	2147.37	2396.53	571.606	7578.63	7706.26	3541.81	3966.95	3211.83
MLBGBJ_03785	0	0	22.7277	0	0	0	0	0	0	0	0	0
MLBGBJ_03790	789.441	954.01	832.807	1146.07	1323.87	979.145	942.002	215.154	267.557	673.856	297.798	332.579
MLBGBJ_03795	951.995	717.721	1087.68	1080.11	993.718	1486.54	1741.5	1246.41	328.022	1207.73	1499.05	1523.35
MLBGBJ_03800	1119.06	1334	868.521	1121.69	692.563	844.237	913.715	1750.91	934.183	1425.84	1258.6	1146.58
MLBGBJ_03805	27.8449	1.26493	30.8447	0	13.0937	0	0	0	0	0	6.03644	97.6806
MLBGBJ_03810	3601.02	4124.68	4782.55	6749.76	9114.61	6646.14	3208.14	2503.95	6998.82	1731.84	1393.41	1579.17
MLBGBJ_03815	112.132	118.397	105.521	104.188	159.462	173.09	78.9894	7.41911	228.255	0	218.318	260.482
MLBGBJ_03820	407.89	280.814	538.97	406.716	471.841	439.512	236.968	1135.12	329.534	149.746	573.462	509.335
MLBGBJ_03825	1220.66	1972.79	1636.39	1070.08	931.523	847.631	3167.58	1012.71	681.742	1627.67	737.452	902.383
MLBGBJ_03830	1891.2	2345.94	1991.92	2122.95	2039.34	2554.77	802.17	1072.06	2664.99	1975.99	2193.24	1758.25
MLBGBJ_03835	5163.35	6126.56	5649.45	4410.31	5173.88	6191.35	5038.24	2559.59	35690.9	5758.7	5206.43	7212.08
MLBGBJ_03840	14316.8	12049.2	14979.2	21970.3	24057.8	26447.5	24265.2	27792	33742.5	15225.2	17252.2	17466.2
MLBGBJ_03845	982.85	1975.31	782.481	781.41	966.128	587.572	226.294	441.437	5323.94	1025.43	916.533	869.823
MLBGBJ_03850	0	0	17.8575	0	0	0	0	0	0	0	0	0
MLBGBJ_03855	1262.05	1294.78	1227.29	400.98	509.719	297.816	1116.53	600.948	1020.35	0	442.673	318.625
MLBGBJ_03860	927.16	1197.64	774.364	646.635	957.71	716.965	2195.69	526.757	931.16	781.282	897.418	555.849
MLBGBJ_03865	94.0706	143.443	201.302	163.929	194.067	102.242	13.3428	55.6434	678.719	179.044	11.0668	44.1888
MLBGBJ_03870	118.153	76.1488	55.1958	203.119	14.4966	58.9693	0	66.772	0	0	81.492	144.195
MLBGBJ_03875	10.5359	0.758958	8.11702	0.477927	0.467632	2.1212	62.4443	0	3.02325	6.51068	4.0243	0
MLBGBJ_03880	0	0	0	0	0	0	0	0	0	0	0	0
MLBGBJ_03885	25.5872	62.7405	60.066	21.5067	0	0	0	0	0	0	0	0
MLBGBJ_03890	5854.96	5874.34	5719.25	6949.53	7276.82	7030.08	3198	5423.37	5299.75	8756.87	6092.78	6474.83
MLBGBJ_03895	742.782	572.507	654.232	240.875	0	15.2726	51.7701	77.9007	161.744	3.25534	93.5649	93.0292
MLBGBJ_03900	4194.8	4877.57	3071.48	4071.46	3531.09	4445.61	5316.31	6258.02	8776.48	3287.9	3989.08	3530.46
MLBGBJ_03905	291.995	145.973	271.109	317.821	94.4616	564.239	76.8546	608.367	938.718	149.746	836.048	537.243
MLBGBJ_03910	0	0	0	0	0	0	0	0	0	0	0	0
MLBGBJ_03915	3801.96	5695.73	4522.81	4687.98	4086.17	4058.7	2675.5	41346.7	2882.67	3291.15	6137.05	12621.7
MLBGBJ_03920	0	0	0	0	0.935264	0	0	0	0	0	0	0
MLBGBJ_03925	0	1.01194	0	0.955853	0	0	1.06742	0	0	0	0	0
MLBGBJ_03930	0	0	0	0	0	0	0	0	0	0	0	0
MLBGBJ_03935	0.752565	0.505972	0	0	0	0	0	0	0	0	0	0
MLBGBJ_03940	3130.67	4786.24	3326.36	3846.83	5339.89	4179.61	8076.13	1984.61	16825.9	3808.75	1693.22	1700.11
MLBGBJ_03945	0	0	0	0	0	0	0	0	0	0	0	0
MLBGBJ_03950	1815.94	1573.83	2319.85	2214.71	2385.39	3463.49	1102.12	3446.18	2737.55	1660.22	2546.37	1986.17
MLBGBJ_03955	7.52565	251.468	42.2085	26.286	0	0	768.546	0	0	299.491	11.0668	6.97719
MLBGBJ_03960	301.779	1077.72	274.355	720.235	479.323	376.301	105.141	615.786	0	315.768	639.863	348.859
MLBGBJ_03965	1648.12	991.705	2230.56	755.602	742.6	686.42	196.94	1257.54	1995.34	133.469	1869.29	10123.9
MLBGBJ_03970	4053.31	4339.72	4065.01	4895.88	4439.7	4658.58	3956.41	3242.15	13276.6	2633.57	3642.99	2348.99
MLBGBJ_03975	0	0.758958	3.24681	0	0	41.1513	0	0	0	0	0	0
MLBGBJ_03980	6350.9	7724.68	8670.6	10836.5	12294.5	8144.13	3404.02	4336.47	9526.25	7604.48	7222.61	4581.69
MLBGBJ_03985	0	0	0	0	0	0	0	0	0	0	0	0
MLBGBJ_03990	0	0	1.6234	0	0	0	0	0	0	0	1.00607	0
MLBGBJ_03995	5072.29	3242.02	3914.03	6959.09	8652.13	6744.99	7471.44	9477.92	8165.79	6914.35	9638.19	8719.16
MLBGBJ_04000	79.7719	64.7644	30.8447	2.38963	0	0	0	0	0	0	0	0
MLBGBJ_04005	2837.92	1870.83	2133.15	2287.83	1993.98	2293.44	1426.61	1331.73	4017.89	2809.36	2346.16	3083.92
MLBGBJ_04010	450.034	469.036	519.489	249	829.579	848.904	0	174.349	22.6743	345.066	354.138	125.589
MLBGBJ_04015	563.671	340.013	836.053	1147.98	525.618	525.209	37.3599	178.059	323.487	299.491	314.901	551.198
MLBGBJ_04020	1434.39	944.144	996.77	1842.89	2013.62	1189.57	1400.99	1687.85	3376.97	1113.33	1605.69	1593.12
MLBGBJ_04025	131.699	64.0055	125.002	3.82341	13.5613	781.45	0	29.6765	0	0	175.057	41.8631
MLBGBJ_04030	226.522	96.6407	217.536	192.127	76.224	78.4843	0.533712	51.9338	13.6046	553.408	108.656	134.892
MLBGBJ_04035	24586.3	29052.2	25180.6	54233.2	60049.1	47257.8	78251.3	86217.5	91908.2	50926.6	53116.7	80240
MLBGBJ_04040	2436.05	2192.88	2081.2	1766.89	2473.77	2579.8	3398.15	2696.85	7275.44	2444.76	2413.57	2369.92
MLBGBJ_04045	690.102	409.837	652.609	358.445	450.33	378.422	58.7083	574.981	843.486	198.576	596.602	311.648
MLBGBJ_04050	2.25769	0	14.6106	0	0	0	0	3.70956	0	0	0	0
MLBGBJ_04055	1609.74	2048.17	1329.57	853.099	1362.21	1657.5	1829.57	834.65	3838.01	3017.7	1965.87	2458.3
MLBGBJ_04060	822.554	1066.84	1082.81	91.7619	25.7198	100.545	121.686	241.121	188.953	1429.1	521.146	369.791
MLBGBJ_04065	301.779	132.059	491.892	107.056	64.5332	266.423	12.2754	174.349	0	0	91.5527	65.1204
MLBGBJ_04070	19829.3	17919.5	22088	23578	26563.8	24622.9	18748.8	27866.2	18973.9	19170.7	29849.2	27539
MLBGBJ_04075	152.771	91.5809	116.885	31.0652	21.5111	0	120.085	74.1911	134.534	621.77	119.723	113.961
MLBGBJ_04080	1005.43	1873.87	745.143	239.441	552.741	663.935	9.07311	278.217	4.53487	511.089	586.541	332.579
MLBGBJ_04085	1028.76	849.021	574.685	872.216	789.363	1041.08	616.438	519.338	456.51	1207.73	758.58	800.051
MLBGBJ_04090	10217.6	6936.62	7780.98	5528.18	6728.76	7668.98	7484.78	14942.1	4339.87	6592.07	7565.68	6802.76
MLBGBJ_04095	732.246	1605.45	782.481	129.518	38.3458	255.392	513.431	437.728	1383.14	1165.41	337.035	302.345
MLBGBJ_04100	3984.83	4809.77	3141.29	4743.9	6464.54	5904.14	10828	6688.33	8575.44	5967.04	7043.52	7537.69
MLBGBJ_04105	1797.13	1390.16	1733.8	980.228	1022.71	627.875	754.669	1795.43	1665.81	647.813	1992.03	2686.22
MLBGBJ_04110	5928.71	4538.06	4355.59	6749.28	6045.55	7132.32	3843.26	5401.12	2668.02	8620.15	4800.99	2465.27
MLBGBJ_04115	155.028	473.59	209.419	166.796	111.764	251.15	25.6182	48.2242	11657.6	0	99.6013	88.3777
MLBGBJ_04120	2305.11	1379.53	1862.05	1877.77	2543.45	3014.22	1384.45	2767.33	2729.99	3248.83	2025.23	2153.62
MLBGBJ_04125	868.46	1122.75	759.753	436.825	539.647	547.269	103.006	519.338	1596.27	234.385	668.033	302.345
MLBGBJ_04130	1150.67	944.903	1147.75	418.186	542.921	750.056	1141.61	1072.06	1.51162	276.704	924.582	960.526
MLBGBJ_04135	4955.64	3876	4243.58	3680.51	4829.7	4710.76	2870.3	3498.11	3343.71	6510.68	5085.7	4179.33
MLBGBJ_04140	732.998	932.001	756.507	671.487	502.704	137.878	139.833	426.599	296.278	1556.05	1206.28	804.702
MLBGBJ_04145	911.356	867.995	883.132	1104.01	686.484	842.116	1285.71	278.217	190.465	3418.11	492.976	232.573
MLBGBJ_04150	20373.4	16094.2	19083.1	19684.4	19872.5	16085	24079	29075.5	13299.3	18005.3	23188	22413
MLBGBJ_04155	9054.11	6458.73	8483.91	16397.7	18276.9	18128.6	10020.4	7315.25	6959.51	11878.7	13930.1	15496.3
MLBGBJ_04160	909.851	647.897	987.03	1366.39	1484.73	1930.71	552.926	990.452	406.627	934.283	1788.8	2007.1
MLBGBJ_04165	5134.75	3759.63	4688.39	6016.14	7135.13	5621.6	5473.75	6272.86	7416.02	5895.42	6747.74	6146.9
MLBGBJ_04170	3731.97	3188.89	4063.38	5856.04	5791.62	6232.93	3544.38	2915.71	3587.08	4765.82	6774.9	7586.53
MLBGBJ_04175	2210.28	1961.15	1998.41	823.946	1610.52	1849.69	2386.23	2845.23	1361.97	3232.55	1820.99	1895.47
MLBGBJ_04180	3371.49	3184.84	3133.17	3418.61	3246.3	3534.77	1555.24	2329.6	1352.9	2347.1	3298.92	3428.12
MLBGBJ_04185	4419.81	3647.05	4613.72	5564.98	5548.45	5744.21	4383.91	3961.81	7747.07	3873.86	5139.03	7105.1
MLBGBJ_04190	1195.83	962.106	1370.15	1538.92	1002.6	1750.84	1194.98	1164.8	952.323	735.707	1051.35	1537.31
MLBGBJ_04195	103.854	129.023	97.4043	74.0786	118.779	228.665	0	89.0294	0	0	163.99	83.7262
MLBGBJ_04200	911.356	1224.96	698.064	1342.5	1322.46	1145.87	1043.41	278.217	194.999	1380.27	1058.39	1174.49
MLBGBJ_04205	0	0	0	0	0	0	0	0	0	0	0	0
MLBGBJ_04210	103.854	189.993	53.5724	3.34549	0	64.9087	35.7587	0	0	0	5.03037	0
MLBGBJ_04215	1021.98	978.803	863.651	695.861	623.353	600.723	745.062	808.683	157.209	771.516	892.388	1260.54
MLBGBJ_04220	0	0	0	0	0	0	0	0	0	0	0	0
MLBGBJ_04225	1615	1450.62	925.341	518.55	1189.66	1220.54	5503.11	1639.62	23779.3	2054.12	1497.04	823.308
MLBGBJ_04230	4.51539	82.9794	0	0	0	0	0	0	0	0	0	0
MLBGBJ_04235	370.262	638.537	456.177	110.879	32.2666	307.574	79.5231	126.125	231.278	3.25534	177.069	244.202
MLBGBJ_04240	1158.2	3176.49	2409.13	1076.77	1368.76	629.147	274.328	400.632	967.439	722.686	1025.19	1683.83
MLBGBJ_04245	4035.25	10751.1	6592.65	2836.97	2814.21	2497.07	1165.09	864.327	1284.88	2630.32	2807.95	4070.03
MLBGBJ_04250	0	0	0	0	0	0	0	0	0	0	0	0
MLBGBJ_04255	0	0	0	0	0	0	0	0	0	0	0	0
MLBGBJ_04260	286.727	478.65	228.9	86.9827	18.7053	322.422	0.533712	185.478	1.51162	208.342	135.82	272.11
MLBGBJ_04265	4931.56	4221.58	5165.67	4397.4	5272.08	4933.06	2339.79	6584.46	4853.82	2601.02	4465.96	3551.39
MLBGBJ_04270	319.84	165.453	326.304	531.932	205.758	414.906	454.723	137.254	0	153.001	205.239	313.973
MLBGBJ_04275	1047.57	630.694	808.456	685.825	725.765	677.935	1162.96	1131.41	1020.35	1093.8	884.339	1009.37
MLBGBJ_04280	105.359	84.2443	142.86	0	56.1158	83.151	0	66.772	0	0	15.0911	223.27
MLBGBJ_04285	406.385	264.117	363.643	249.478	403.099	438.24	131.827	467.404	5446.38	231.129	548.31	3216.48
MLBGBJ_04290	1124.33	991.452	761.377	1125.04	1157.39	833.207	1136.81	5330.63	646.975	1692.78	1273.69	851.217
MLBGBJ_04295	305.541	230.976	220.783	302.528	1090.99	57.6966	0.533712	419.18	51.3952	253.917	240.452	658.181
MLBGBJ_04300	6.77308	85.5093	6.49362	0.955853	4.20869	12.303	0	3.70956	42.3255	6.51068	13.079	2.32573
MLBGBJ_04305	68.4834	41.9957	102.274	35.3666	12.1584	88.2419	0	3.70956	0	0	7.04252	11.6286
MLBGBJ_04310	1078.43	719.998	1141.25	1674.66	1121.85	1639.69	1293.18	459.985	1475.34	286.47	740.471	858.194
MLBGBJ_04315	553.135	632.971	428.579	364.658	523.28	394.119	990.036	359.827	267.557	1849.03	706.264	869.823
MLBGBJ_04320	0	0	0	0	0	0	0	0	0	0	0	0
MLBGBJ_04325	24.0821	5.31271	79.5468	0	37.8782	0	0	0	0	0	1.00607	0
MLBGBJ_04330	396.602	235.53	521.113	509.47	129.066	203.211	0.533712	315.312	7.55812	2451.27	238.44	216.293
MLBGBJ_04335	0	0	0	0	0	0.42424	0	0	0	0	0	0
MLBGBJ_04340	0	0	0	0	0	0	0	0	0	0	0	0
MLBGBJ_04345	0	0	0	0	0	0	0	0	0	0	0	0
MLBGBJ_04350	0	0	0	0	0	0	0	0	0	0	0	0
MLBGBJ_04355	0	0.505972	1.6234	0	0	0	0.533712	3.70956	0	0	0	0
MLBGBJ_04360	0	0	0	0	0	0	0	3.70956	0	0	0	0
MLBGBJ_04365	225.769	247.673	139.613	219.846	80.4327	183.272	0.533712	7.41911	217.674	618.515	187.13	20.9316
MLBGBJ_04370	0	5.56569	0	0	0	0	0	0	0	0	0	0
MLBGBJ_04375	1315.48	1670.21	1576.33	1909.32	848.752	1119.57	1420.21	1027.55	613.719	1178.43	1347.13	1172.17
MLBGBJ_04380	341.665	557.075	297.083	60.2188	180.974	184.969	0	70.4816	84.6509	136.724	267.616	211.641
MLBGBJ_04385	3.01026	0	3.24681	0.955853	0	0.848479	0	0	0	0	1.00607	2.32573
MLBGBJ_04390	2295.32	7685.21	5686.79	3545.74	4577.18	2198.83	660.736	600.948	1185.11	1582.1	1413.53	1465.21
MLBGBJ_04395	88.8027	108.278	137.989	151.503	77.6269	192.605	0	40.8051	0	758.495	35.2126	62.7947
MLBGBJ_04400	39.1334	1973.04	43.8319	0.477927	0	177.332	0	70.4816	0	436.216	141.856	109.309
MLBGBJ_04405	0	0	0	0	0	0	0	0	0	0	0	0
MLBGBJ_04410	0	0	0	0	0	0	0	0	0	0	0	0
MLBGBJ_04415	0	0	0	0	0	0	0	0	0	0	0	0
MLBGBJ_04420	0	0	0	0	0	0	0	0	0	0	0	0
MLBGBJ_04425	0	0	0	0	0	0	0	0	0	0	0	0
MLBGBJ_04430	8562.68	10618.8	9584.58	4444.24	6701.17	8704.55	5863.36	6628.98	10254.9	10755.7	8427.88	8547.05
MLBGBJ_04435	0	0	0	0	0	0	0	0	0	0	0	0
MLBGBJ_04440	2.25769	0	9.74043	28.6756	0	0	0	3.70956	0	0	28.1701	2.32573
MLBGBJ_04445	9938.37	9319.25	10540.8	8958.74	11496.3	10980.2	13878.7	7537.82	11542.8	13835.2	8809.18	11224
MLBGBJ_04450	1999.57	2259.17	2211.08	1793.66	4022.57	2760.95	84.3265	1851.07	4462.31	1503.97	2405.52	2328.05
MLBGBJ_04455	3529.53	3446.43	3727.34	2790.61	3399.22	4700.15	4358.29	4314.21	9248.11	5403.87	4368.37	5972.47
MLBGBJ_04460	89.5552	26.5635	60.066	34.8886	26.655	20.3635	0	0	0	0	18.1093	0
MLBGBJ_04465	0	0	0	0	0	0	0	0	0	0	0	0
MLBGBJ_04470	0	0	0	0	0	0	0	0	0	0	0	0
MLBGBJ_04475	78.2668	68.3062	43.8319	0	119.246	1.27272	0	107.577	34.7673	0	115.699	76.749
MLBGBJ_04480	0	0	0	0	0	0	0	0	0	0	0	0
MLBGBJ_04485	371.767	670.16	470.787	448.773	277.306	731.813	3158.51	55.6434	3673.24	139.98	241.458	211.641
MLBGBJ_04490	0	0	0	0	2.33816	0	1.60114	0	0	0	0	0
MLBGBJ_04495	0	0	0	0	0	0	0	0	0	0	0	0
MLBGBJ_04500	9567.36	7498.25	8755.02	12803.7	15142.9	13204	13049.8	8287.15	34585.9	25355.9	10521.5	9668.05
MLBGBJ_04505	6.02052	0	0	0	0	0	0	0	0	0	0	0
MLBGBJ_04510	553.888	227.434	371.76	225.103	395.149	93.3327	0	519.338	1.51162	771.516	502.031	416.305
MLBGBJ_04515	36.8757	4.55375	4.87021	0	0	0	0	0	0	0	9.05467	0
MLBGBJ_04520	213.728	80.9555	266.238	152.937	152.916	58.9693	0	100.158	0	0	152.923	190.71
MLBGBJ_04525	0	0	0	0	0	0	0	0	0	0	0	0
MLBGBJ_04530	0	0	0	0	0	0	0	0	0	0	0	0
MLBGBJ_04535	0	0	0	0	0	0	0	0	0	0	0	0
MLBGBJ_04540	0	0	0	0	0	0	0	0	0	0	0	0
MLBGBJ_04545	58.7001	0	89.2873	69.2994	6.54685	31.818	0	22.2573	0	0	76.4616	44.1888
MLBGBJ_04550	1.50513	0	1.6234	0	0	0	0	0	0	0	0	0
MLBGBJ_04555	12.041	1.7709	12.9872	1.91171	27.1227	0	0	3.70956	0	0	9.05467	0
MLBGBJ_04560	0	0	0	0	0	0	0	0	0	0	0	0
MLBGBJ_04565	18.0616	0.505972	3.24681	9.08061	60.7922	0.42424	0	0	0	0	0	0
MLBGBJ_04570	0	0	0	0	0	0	0	0	0	0	0	0
MLBGBJ_04575	0	0	0	0	0	0	0	0	0	0	0	0
MLBGBJ_04580	892.542	1781.02	746.766	907.105	768.319	1024.54	376.267	363.537	1173.02	2015.06	1091.59	1488.47
MLBGBJ_04585	3154.75	2340.12	2477.32	3152.4	3537.64	3519.49	3361.85	4644.37	1327.21	4349.14	4106.79	3770.01
MLBGBJ_04590	3131.42	2516.2	2092.57	4864.34	4675.38	5429.42	13082.9	5686.75	9494.51	4596.54	5811.08	8623.8
MLBGBJ_04595	190.399	237.807	201.302	73.1228	104.282	374.179	45.8993	22.2573	149.651	0	83.5041	88.3777
MLBGBJ_04600	5176.14	4526.93	4375.08	3159.1	3517.53	4046.4	2116.17	6584.46	6623.93	7318.01	8739.77	8000.51
MLBGBJ_04605	4361.11	3261.5	4097.47	3680.04	4622.54	4036.22	3662.87	2912	6221.84	5019.74	4150.06	5091.02
MLBGBJ_04610	1592.43	1871.34	1915.62	1931.3	1424.41	1985.87	797.9	1617.37	751.277	2298.27	2145.96	1844.3
MLBGBJ_04615	20.3193	15.1792	0	246.132	0	30.121	0	11.1287	27.2092	0	4.0243	0
MLBGBJ_04620	903.831	1310.72	678.583	670.531	493.819	582.057	153.709	344.989	317.441	61.8515	1007.08	1460.56
MLBGBJ_04625	0	0	0	0	0	0	0	0	0	0	0	0
MLBGBJ_04630	2265.22	2615.62	2327.96	3445.85	3267.34	3246.71	5271.48	3442.47	1969.65	3613.43	1258.6	1086.12
MLBGBJ_04635	47.4116	38.4539	60.066	54.4836	9.35264	92.06	65.1129	133.544	225.232	65.1068	247.494	227.921
MLBGBJ_04640	1132.61	955.275	1040.6	1792.22	1798.04	1415.69	307.952	174.349	122.441	934.283	500.019	132.567
MLBGBJ_04645	0	0	0	0	0	0	0	0	0	0	0	0
MLBGBJ_04650	0	0	0	0	0	0	0	0	0	0	0	0
MLBGBJ_04655	494.435	439.69	441.566	585.938	527.021	881.57	2.13485	411.761	1201.74	410.173	794.799	320.951
MLBGBJ_04660	346.932	297.259	180.198	295.837	435.833	834.904	624.443	396.923	1.51162	97.6603	469.837	153.498
MLBGBJ_04665	751.812	724.805	542.217	267.639	781.881	515.451	1617.68	1698.98	71.0463	1152.39	448.709	795.399
MLBGBJ_04670	2507.55	1961.91	2131.53	2989.91	2555.14	3329.86	1894.68	2526.21	2352.09	2112.72	4146.03	5698.04
MLBGBJ_04675	815.028	721.516	795.468	671.965	904.4	1363.08	267.39	953.356	699.882	631.536	1486.98	1393.11
MLBGBJ_04680	13.5462	0	0	9.08061	5.14395	0.848479	0	0	0	0	6.03644	6.97719
MLBGBJ_04685	3050.9	2280.67	1933.47	3109.87	2901.66	2722.35	1157.62	830.941	6921.72	166.022	1116.74	1214.03
MLBGBJ_04690	2052.24	1303.38	2446.47	2325.59	1087.71	1719.87	982.031	994.161	421.743	875.687	885.345	751.21
MLBGBJ_04695	1.50513	0	0	0	0	0	0	0	0	0	0	0
MLBGBJ_04700	0	0	0	0	0	0	0	0	0	0	0	0
MLBGBJ_04705	165.564	343.808	79.5468	78.8579	80.9003	143.817	987.901	85.3198	0	2099.7	158.96	300.019
MLBGBJ_04710	0	0	0	0	0	0	0	0	0	0	0	0
MLBGBJ_04715	0	0	0	0	0	0	0	0	0	0	0	0
MLBGBJ_04720	15.8039	22.2628	38.9617	0	0	0	0	0	0	0	9.05467	0
MLBGBJ_04725	52.6795	62.7405	43.8319	0	2.80579	0	0	0	0	19.5321	8.04859	2.32573
MLBGBJ_04730	457.56	845.985	922.094	968.279	959.581	1005.02	1496.53	252.25	7.55812	78.1282	188.136	79.0748
MLBGBJ_04735	207.708	96.1347	178.575	154.37	60.3245	171.817	203.878	133.544	80.116	1308.65	147.893	79.0748
MLBGBJ_04740	63.2155	54.392	40.5851	0	0	0	0	11.1287	0	0	1.00607	0
MLBGBJ_04745	3.76282	0	22.7277	0	0	0	0	0	0	0	10.0607	102.332
MLBGBJ_04750	1304.2	964.636	1198.07	756.558	1157.39	1271.87	4107.45	1454.15	167.79	1777.42	768.641	939.594
MLBGBJ_04755	72.9988	143.949	120.132	284.366	177.7	32.6665	0	29.6765	0	136.724	188.136	65.1204
MLBGBJ_04760	827.821	642.079	712.675	1177.61	417.128	1159.87	710.905	229.993	107.325	328.79	522.152	479.1
MLBGBJ_04765	3516.74	3406.2	3375.06	4486.3	3958.5	4094.34	4149.61	2771.04	3116.97	6048.43	4464.96	4149.1
MLBGBJ_04770	235.553	223.64	191.562	272.418	60.7922	24.6059	50.7027	33.386	0	0	85.5163	179.081
MLBGBJ_04775	285.222	654.222	375.006	140.033	81.8356	184.969	107.276	322.731	2736.04	120.448	444.685	1148.91
MLBGBJ_04780	110.627	279.297	193.185	147.679	202.952	252.423	115.282	111.287	594.068	953.815	183.105	104.658
MLBGBJ_04785	1248.51	505.972	777.611	909.017	559.288	343.634	513.965	894.003	28.7208	1403.05	942.691	993.086
MLBGBJ_04790	1001.66	306.113	1040.6	804.351	1379.51	497.633	180.928	248.54	108.837	787.793	618.736	620.97
MLBGBJ_04795	824.059	1458.97	803.585	706.854	1035.34	1659.63	169.187	296.765	863.137	338.556	661.997	451.191
MLBGBJ_04800	322.098	1128.57	428.579	55.4395	143.563	97.9994	975.092	827.231	0	325.534	110.668	44.1888
MLBGBJ_04805	519.27	956.287	724.038	96.0633	366.623	150.605	256.182	549.014	699.882	813.836	351.12	730.279
MLBGBJ_04810	8117.17	8759.64	7574.81	7728.55	8039.06	7225.23	7603.8	5271.28	18753.2	9661.86	6277.9	5325.92
MLBGBJ_04815	46.659	107.519	56.8192	601.232	177.233	2.54544	0	7.41911	0	0	20.1215	0
MLBGBJ_04820	0	0	0	0	0	0	0	0	0	0	0	0
MLBGBJ_04825	0	0	0	0	0	0	0	0	0	0	0	0
MLBGBJ_04830	1373.43	1576.1	2134.78	1411.8	2006.14	1399.99	50.7027	764.169	618.254	572.94	733.428	718.65
MLBGBJ_04835	4605.7	5329.15	4405.92	5030.66	5895.44	5888.87	9558.25	5998.35	6016.26	6872.03	5717.52	4537.5
MLBGBJ_04840	7538.44	9460.92	8289.1	6695.27	10316.9	7883.65	13305.4	6658.66	10076.5	8099.29	5877.48	6077.13
MLBGBJ_04845	8038.15	5661.83	7407.6	10022.1	10303.8	10217.8	3764.27	5130.32	5385.91	6523.71	5148.08	4128.17
MLBGBJ_04850	261.893	403.513	233.77	83.6372	327.342	102.242	240.704	333.86	136.046	628.281	521.146	625.621
MLBGBJ_04855	1072.41	812.085	1053.59	1780.75	941.811	1391.08	1218.47	1246.41	781.509	1702.54	1397.44	1139.61
MLBGBJ_04860	14.2987	75.6428	9.74043	0	14.029	33.0907	1213.66	111.287	0	231.129	63.3827	11.6286
MLBGBJ_04865	9.03078	0	14.6106	0	7.94974	0	0	0	0	0	11.0668	0
MLBGBJ_04870	13790.8	9398.18	12402.8	17262.2	15694.2	16282.3	47551.6	11440.3	31485.6	24988	11701.6	10568.1
MLBGBJ_04875	15.8039	34.1531	1.6234	0	0.935264	21.212	0	0	0	0	9.05467	88.3777
MLBGBJ_04880	3192.38	3316.9	2733.81	2533.49	1512.32	2063.5	4914.42	2448.31	2388.36	4694.2	4221.49	5758.5
MLBGBJ_04885	1000.91	1501.98	1733.8	1458.15	1375.31	1583.69	847.535	1038.68	737.672	1149.14	1577.52	1744.3
MLBGBJ_04890	0	0	0	0	0	0	74.186	0	0	0	0	0
MLBGBJ_04895	1918.29	2539.47	1469.18	1686.6	1289.26	2108.9	503.291	5916.74	1058.14	3105.6	3909.6	6114.34
MLBGBJ_04900	1793.36	2302.43	1941.59	3021.93	3481.05	2918.34	2363.28	3917.29	2661.97	1979.25	1857.21	2011.76
MLBGBJ_04905	1773.8	1693.24	1485.42	1346.32	1602.11	1776.29	668.208	1791.72	2607.55	1119.84	1747.55	1986.17
MLBGBJ_04910	31.6077	143.443	1.6234	18.1612	0	0	0	7.41911	0	0	0	25.583
MLBGBJ_04915	6735.46	7890.89	4998.46	2525.36	3173.82	4429.49	10176.8	6061.42	7310.21	6400	10018.5	23680.6
MLBGBJ_04920	1989.03	2132.42	2902.65	340.284	163.204	109.878	0.533712	337.57	160.232	61.8515	121.735	146.521
MLBGBJ_04925	0	0	0	0	0	0	0	0	0	0	0	0
MLBGBJ_04930	97.0809	85.5093	102.274	10.0365	182.844	129.393	174.524	74.1911	352.208	322.279	115.699	216.293
MLBGBJ_04935	1368.16	2443.34	1493.53	1173.31	1176.56	1071.21	2456.14	4113.9	54.4184	1953.21	1786.79	2383.87
MLBGBJ_04940	4341.55	2552.88	4032.54	5001.02	5094.85	4295.85	12731.2	4737.1	190661	24685.3	4648.06	3239.74
MLBGBJ_04945	2140.29	1804.55	2795.5	2505.29	1820.02	2869.56	782.956	975.614	3729.17	732.452	844.096	767.49
MLBGBJ_04950	2480.45	2803.59	2125.04	2070.86	2576.65	2218.77	3778.15	2092.19	5627.77	5403.87	2910.57	4249.11
MLBGBJ_04955	3652.2	2526.82	2936.74	5210.83	4702.04	3699.79	6590.28	11429.1	16011.1	9518.62	7521.41	13503.2
MLBGBJ_04960	2601.62	3320.44	2759.79	2787.75	3656.41	3301.43	3093.4	2804.43	3915.1	2177.82	3968.96	5514.3
MLBGBJ_04965	2.25769	6.83062	9.74043	0	0	0	0	0	0	0	0	0
MLBGBJ_04970	38.3808	58.1868	25.9745	0	101.008	75.0904	0	55.6434	0	0	20.1215	11.6286
MLBGBJ_04975	0	0	1.6234	0	0	0	0	0	0	0	0	0
MLBGBJ_04980	0	0	0	0	0	0	0	0	0	0	1.00607	0
MLBGBJ_04985	60.2052	13.4083	53.5724	6.69097	81.368	5.93936	0	252.25	0	0	277.676	27.9087
MLBGBJ_04990	3009.51	2971.32	2805.24	2488.09	3075.15	1825.08	4379.11	2047.68	1135.23	2161.55	3030.3	3358.35
MLBGBJ_04995	27.8449	2.52986	12.9872	0	0	6.78784	0.533712	0	0	0	0	0
MLBGBJ_05000	0	0	0	0	0	0	0	0	0	0	0	0
MLBGBJ_05005	0	0	0	0	0	0	0	0	0	0	0	0
MLBGBJ_05010	1280.11	865.465	1092.55	702.552	956.775	619.39	2098.02	727.073	326.511	1816.48	1243.51	1616.38
MLBGBJ_05015	201.687	133.324	282.472	73.1228	109.894	145.09	0	77.9007	228.255	13.0214	150.911	234.899
MLBGBJ_05020	109.122	54.139	141.236	0	111.764	141.272	1529.62	181.768	86.1625	45.5748	181.093	100.006
MLBGBJ_05025	1127.34	887.981	1115.28	1565.69	1209.3	1497.14	790.428	426.599	891.858	1315.16	744.495	509.335
MLBGBJ_05030	2367.57	2521.01	2224.06	2793	2540.64	2581.5	3112.61	2173.8	2093.6	2796.34	3553.45	3160.67
MLBGBJ_05035	515.507	395.923	474.034	1002.69	592.957	217.635	27.753	697.397	58.9533	465.514	684.13	958.2
MLBGBJ_05040	41.3911	33.1412	3.24681	0	0	0	0	0	0	0	45.2733	0
MLBGBJ_05045	1630.81	1340.07	2162.38	1999.17	2311.5	1887.02	1287.31	790.136	489.766	159.512	1455.79	1034.95
MLBGBJ_05050	690.855	462.205	660.726	454.03	723.427	726.298	429.105	1124	956.858	1363.99	959.795	1316.36
MLBGBJ_05055	1358.38	2082.58	2879.92	1043.79	773.931	1094.11	2575.16	905.132	89.1858	1565.82	902.448	593.061
MLBGBJ_05060	0	1.7709	0	1.43378	0	0.848479	0	7.41911	7.55812	0	3.01822	0
MLBGBJ_05065	652.474	1252.03	868.521	1188.13	895.515	806.48	1270.77	586.11	3262.08	787.793	747.513	293.042
MLBGBJ_05070	1423.85	1343.86	1103.92	1530.32	1491.75	1328.72	561.999	2114.45	1995.34	1826.25	816.932	758.188
MLBGBJ_05075	3820.02	4668.35	6995.25	6084.48	7057.03	5258.45	2382.49	2730.23	12396.8	2516.38	911.503	1190.77
MLBGBJ_05080	694.617	323.822	779.234	353.666	585.475	899.388	1254.76	1194.48	11306.9	4284.03	818.944	516.312
MLBGBJ_05085	1080.68	846.491	1115.28	598.842	928.249	782.298	275.396	975.614	12977.3	436.216	1221.37	700.044
MLBGBJ_05090	36.1231	2.27687	3.24681	0	0	62.7875	0	0	0	0	3.01822	39.5374
MLBGBJ_05095	322.098	375.431	521.113	321.645	531.23	713.571	122.22	304.184	0	673.856	383.314	323.276
MLBGBJ_05100	1687.25	1249.5	1808.47	1763.07	2330.68	1479.32	2244.79	2507.66	2175.23	1549.54	3050.42	1800.11
MLBGBJ_05105	3817.76	6413.2	4435.14	3496.03	3872.46	4380.7	5190.89	5812.88	19626.9	7799.8	7248.76	18819.8
MLBGBJ_05110	803.739	1165.25	746.766	780.932	697.239	661.814	1790.6	894.003	299.301	449.237	542.274	476.774
MLBGBJ_05115	6578.17	4678.72	5980.62	5415.39	6067.99	4693.36	2540.47	3698.43	4799.4	5635	4611.84	4374.7
MLBGBJ_05120	200.182	247.167	271.109	599.32	74.8211	113.272	145.17	222.573	0	592.472	154.935	162.801
MLBGBJ_05125	1783.58	2013.01	2485.43	3045.83	2492.48	2847.07	4548.83	3334.89	2834.29	3727.37	863.212	962.852
MLBGBJ_05130	1581.14	1563.71	1626.65	966.846	2106.21	1739.38	770.681	1146.25	1705.11	1881.59	1335.06	3546.74
MLBGBJ_05135	272.429	533.295	459.424	205.508	151.513	168.423	225.227	218.864	114.883	0	304.84	172.104
MLBGBJ_05140	1365.15	2543.27	1444.83	1744.91	1790.1	2007.93	961.216	2474.27	2219.06	1793.69	2397.47	3114.15
MLBGBJ_05145	960.273	877.103	810.079	1126	758.031	815.389	2141.25	730.783	773.951	361.343	739.464	681.439
MLBGBJ_05150	23074.4	21378.8	23573.5	18562.7	23593.4	19457.3	29640.8	32239.8	28559.1	24044	36177.4	30422.9
MLBGBJ_05155	2816.85	2984.48	3030.9	777.109	1231.27	1460.23	1723.89	2385.25	3771.5	3994.31	3231.51	2379.22
MLBGBJ_05160	715.689	234.518	413.968	313.042	248.313	384.361	62.978	493.371	249.418	0	604.651	306.996
MLBGBJ_05165	1143.15	2020.35	1800.36	658.583	1257.93	1590.47	2005.16	1954.94	646.975	761.75	1999.07	734.93
MLBGBJ_05170	6806.2	9618.02	8910.87	3891.76	3897.71	5557.54	6388.54	6755.1	3983.13	3108.85	2192.24	2579.23
MLBGBJ_05175	496.693	510.273	308.447	162.017	587.346	238.423	537.982	359.827	4.53487	211.597	350.114	346.534
MLBGBJ_05180	2231.36	1578.89	2324.72	283.411	121.117	209.999	2096.42	1951.23	326.511	1386.78	3507.17	2332.71
MLBGBJ_05185	365.747	363.288	472.411	623.694	325.472	470.906	748.798	77.9007	666.626	26.0427	260.573	453.517
MLBGBJ_05190	0	0	0	0	0	0	0	0	0	0	0	0
MLBGBJ_05195	1007.68	828.529	751.636	343.629	835.191	1325.32	2340.86	448.856	78.6044	651.068	1645.94	1067.51
MLBGBJ_05200	392.839	788.81	1698.08	370.393	292.27	627.451	191.069	333.86	51.3952	328.79	264.597	239.55
MLBGBJ_05205	7.52565	0	3.24681	0	0	0	0	0	0	0	1.00607	0
MLBGBJ_05210	0	0	0	0	0	0	0	0	0	0	0	0
MLBGBJ_05215	4.51539	1.51792	17.8575	0	6.54685	0	0	0	0	0	8.04859	0
MLBGBJ_05220	0	0	0	0	0	0	0	0	0	0	0	4.65146
MLBGBJ_05225	0	0	0	0	0	0	0	0	0	0	0	0
MLBGBJ_05230	2423.26	3478.81	3032.52	3336.88	3461.88	3463.49	3682.61	2774.75	1683.95	1507.22	2156.02	3856.06
MLBGBJ_05235	380.045	899.365	548.711	686.303	455.006	498.482	381.604	838.36	9.06974	771.516	60.3644	46.5146
MLBGBJ_05240	3.01026	550.245	25.9745	4.77927	13.5613	0	0	29.6765	1.51162	0	42.2551	0
MLBGBJ_05245	2413.48	2700.88	2506.54	3440.12	3090.11	3165.25	5931.68	853.198	2131.39	2581.49	1260.61	844.24
MLBGBJ_05250	978.334	1232.04	1099.04	697.773	952.099	954.964	1849.85	938.518	2326.39	52.0855	756.568	520.963
MLBGBJ_05255	1537.49	1350.69	1646.13	1396.98	872.134	2057.14	2897.52	1954.94	393.022	3069.79	2030.26	1823.37
MLBGBJ_05260	510.239	362.276	360.396	0	0	0	0.533712	33.386	1.51162	192.065	143.869	74.4233
MLBGBJ_05265	2472.93	2377.06	2780.89	2480.44	2051.5	1890.84	1243.02	2426.05	1387.67	1891.35	2674.14	2044.32
MLBGBJ_05270	2466.91	1885.5	2754.92	3138.54	2607.52	2601.01	1869.06	3735.52	4468.36	4368.67	2869.32	2253.63
MLBGBJ_05275	643.443	319.521	626.634	512.815	664.973	196.847	895.035	482.242	653.021	78.1282	610.687	260.482
MLBGBJ_05280	0.752565	0.758958	0	0	0	0	0	0	0	0	1.00607	0
MLBGBJ_05285	2.25769	0	0	0	0	0	0	0	0	0	0	0
MLBGBJ_05290	0	0	0	0	0	0	0	0	0	0	0	0
MLBGBJ_05295	0	0	1.6234	0	12.1584	0	0	0	0	0	0	0
MLBGBJ_05300	0	0	0	0	0	0	0	0	0	0	5.03037	0
MLBGBJ_05305	307.047	174.813	293.836	91.7619	121.584	101.818	1144.81	55.6434	0	0	151.917	134.892
MLBGBJ_05310	12.7936	0	37.3383	0.477927	109.894	0	0	0	0	0	9.05467	2.32573
MLBGBJ_05315	27.0923	0	29.2213	0	0	11.8787	0	40.8051	0	0	120.729	176.755
MLBGBJ_05320	104.607	86.7742	48.7021	10.9923	4.67632	50.9088	486.212	40.8051	0	0	101.613	25.583
MLBGBJ_05325	2191.47	2384.39	2316.6	2262.03	1982.29	2301.92	1743.1	1320.6	829.881	2747.51	1404.48	1597.78
MLBGBJ_05330	1048.32	1303.38	985.407	751.301	1097.53	1534.9	452.054	66.772	1907.67	3958.5	319.932	344.208
MLBGBJ_05335	0	0	0	0	0	0	0	0	0	0	0	0
MLBGBJ_05340	0	0	0	0	0	0	0	0	0	0	0	0
MLBGBJ_05345	1522.44	2124.32	1951.33	540.535	1275.7	1533.63	1185.37	4369.86	1342.32	683.622	1115.74	1688.48
MLBGBJ_05350	5235.59	3720.41	4907.55	18383	18883.4	22971.3	9768.54	7211.38	2309.76	7057.58	6601.86	7002.77
MLBGBJ_05355	5203.23	6320.1	4824.76	3843.01	3950.55	3539.01	5866.03	3542.63	8561.83	6038.66	4242.61	6081.78
MLBGBJ_05360	43.6488	0	32.4681	8.12475	66.4037	0	0	0	0	0	64.3887	104.658
MLBGBJ_05365	5626.18	5223.15	4001.69	2656.79	3710.19	1953.62	4331.61	4800.17	71301.8	3805.5	3469.95	2367.59
MLBGBJ_05370	0	0	0	0	0	0	0	0	0	0	0	0
MLBGBJ_05375	747.297	598.818	668.843	585.46	814.147	320.725	1864.26	790.136	3.02325	498.067	746.507	527.94
MLBGBJ_05380	0	0	16.234	0	0	0	0	0	0	0	1.00607	0
MLBGBJ_05385	91.0604	61.4756	116.885	51.6161	139.354	107.757	0	1031.26	0	9.76603	324.962	111.635
MLBGBJ_05390	1076.17	1658.58	990.277	1192.9	1916.36	1645.2	1408.47	942.228	643.952	999.39	783.732	581.432
MLBGBJ_05395	0	0	0	0	0	0	0	0	0	0	0	0
MLBGBJ_05400	695.37	1442.53	670.466	649.98	662.634	1153.51	73.6523	419.18	1235	198.576	550.323	558.175
MLBGBJ_05405	0	0	0	0	0	0	0	0	0	0	0	0
MLBGBJ_05410	636.67	356.963	673.713	841.629	744.938	538.36	2162.07	300.474	1686.97	1904.38	305.847	141.869
MLBGBJ_05415	0	0	0	0	0	0	0	0	0	0	1.00607	0
MLBGBJ_05420	332.634	404.272	225.653	401.458	553.209	360.604	2.66856	523.048	937.206	550.153	801.841	5070.09
MLBGBJ_05425	5827.86	8741.17	5300.42	7764.87	8133.52	5815.48	6357.05	6209.8	5760.8	6432.56	5089.73	7535.36
MLBGBJ_05430	0	0	0	0	0	0	0	0	0	0	0	0
MLBGBJ_05435	272.429	447.279	519.489	697.773	272.629	231.211	4.2697	185.478	0	501.323	491.97	486.077
MLBGBJ_05440	2125.24	2151.65	1571.46	1052.87	874.472	1164.96	558.263	267.088	736.161	1145.88	462.794	295.368
MLBGBJ_05445	0	0	17.8575	0	0	0	0	0	0	0	0	0
MLBGBJ_05450	85.7924	41.9957	121.755	0	60.3245	50.0603	0	89.0294	0	0	20.1215	88.3777
MLBGBJ_05455	153.523	75.6428	162.34	0	87.4472	12.7272	1.06742	63.0625	0	0	41.249	0
MLBGBJ_05460	641.185	660.8	819.819	1236.4	807.133	1183.2	503.824	267.088	600.114	667.345	76.4616	130.241
MLBGBJ_05465	490.672	559.858	633.128	298.704	310.975	222.302	61.9106	244.831	415.696	657.579	509.073	297.693
MLBGBJ_05470	0	0	1.6234	0	0	0	0	25.9669	0	0	0	0
MLBGBJ_05475	298.768	474.855	683.453	231.794	674.793	557.451	788.293	604.658	259.999	13.0214	447.703	481.426
MLBGBJ_05480	495.188	261.588	301.953	294.403	309.572	73.3935	0	511.919	161.744	0	735.44	390.722
MLBGBJ_05485	9.78334	11.1314	16.234	74.5566	93.994	16.5453	0	215.154	0	673.856	56.3401	27.9087
MLBGBJ_05490	137.719	43.2606	55.1958	21.0288	62.195	2.54544	0	66.772	0	29.2981	37.2247	0
MLBGBJ_05495	0	0	0	0	0	0	0	0	0	0	0	0
MLBGBJ_05500	3392.56	3422.14	3733.83	3093.14	2564.49	4234.34	667.14	1702.69	1708.13	2477.32	1948.77	2376.89
MLBGBJ_05505	0	0.252986	0	0	0	0	0	0	0	0	0	2.32573
MLBGBJ_05510	179.863	58.9457	112.015	50.6602	109.894	49.636	0	48.2242	749.765	13.0214	188.136	62.7947
MLBGBJ_05515	0	1.51792	0	9.08061	0	6.78784	1.60114	0	0	3.25534	1.00607	0
MLBGBJ_05520	45.1539	4.55375	27.5979	3.82341	26.1874	0	277.53	37.0956	0	0	11.0668	18.6058
MLBGBJ_05525	2673.11	2934.13	2660.76	1418.49	1148.04	2234.47	4315.6	2266.54	2544.06	2646.59	2346.16	2628.07
MLBGBJ_05530	1364.4	402.501	910.73	578.769	893.177	853.995	1233.94	1027.55	719.533	1337.95	604.651	1058.21
MLBGBJ_05535	100.844	111.567	69.8064	18.1612	71.0801	96.3024	0	0	0	0	28.1701	16.2801
MLBGBJ_05540	8.27821	0	24.3511	0	0	0	5.33712	0	0	0	0	0
MLBGBJ_05545	788.688	685.845	743.519	797.66	679.937	490.421	520.369	1572.85	81.6277	2220.14	575.474	832.611
MLBGBJ_05550	790.193	796.906	579.555	980.706	1044.22	850.601	461.127	753.04	1782.2	1425.84	1285.76	1951.29
MLBGBJ_05555	24.8346	0	40.5851	0	49.569	0	0	0	0	0	4.0243	0
MLBGBJ_05560	200.182	151.792	181.821	171.576	263.277	1154.36	53.9049	77.9007	42.3255	530.621	125.759	132.567
MLBGBJ_05565	3715.41	3586.58	3396.16	1718.62	2294.67	1998.17	4164.56	1940.1	2525.92	6025.64	4729.55	4758.44
MLBGBJ_05570	5872.26	5743.29	6019.58	5721.74	5285.64	6852.74	9217.21	6658.66	3878.83	6204.68	8138.13	6663.21
MLBGBJ_05575	2150.08	1650.99	1925.36	2487.61	1618.47	1917.14	1803.41	1528.34	1854.76	2461.04	1589.6	1739.65
MLBGBJ_05580	635.165	151.033	826.313	39.19	58.9216	254.968	146.237	348.698	19.6511	2168.06	392.369	441.888
MLBGBJ_05585	23.3295	0	1.6234	0	0	0	0	0	0	0	0	9.30292
MLBGBJ_05590	955.758	877.862	886.379	385.209	503.64	265.998	434.442	144.673	39.3022	1458.39	922.57	1179.14
MLBGBJ_05595	0	0	0	0	0	0	0	0	0	0	0	0
MLBGBJ_05600	80.5245	355.951	150.977	307.785	131.405	89.0903	104.608	293.055	312.906	0	176.063	39.5374
MLBGBJ_05605	775.894	522.163	839.3	803.395	1319.66	639.329	288.738	701.106	368.836	888.708	648.918	453.517
MLBGBJ_05610	891.79	829.288	847.417	908.539	879.148	431.876	740.259	1654.46	480.696	1608.14	865.224	360.488
MLBGBJ_05615	5053.47	4679.23	5438.41	5635.71	4657.61	4650.09	5171.67	6792.2	18071.5	7197.56	5995.2	5572.45
MLBGBJ_05620	2460.13	1436.71	1948.09	1197.68	1093.32	1824.23	1331.08	1450.44	79154.6	3655.75	757.574	688.416
MLBGBJ_05625	47.4116	132.818	32.4681	7.1689	14.029	145.938	0	37.0956	1053.6	19.5321	44.2673	41.8631
MLBGBJ_05630	7.52565	0	6.49362	0	0	0	0	0	0	0	0	0
MLBGBJ_05635	26.3398	13.4083	12.9872	0	0	0	0	0	0	2340.59	12.0729	0
MLBGBJ_05640	86779	263161	172975	483101	396983	813410	1.72975e+06	1.71655e+06	3.58684e+06	136594	381703	992121
MLBGBJ_05645	2168.89	2951.34	2415.63	228.927	1119.98	240.968	6159.04	3342.31	5502.31	7597.97	3092.67	4216.55
MLBGBJ_05650	278.449	148.503	314.941	314.476	318.457	256.665	149.439	545.305	6057.07	13.0214	170.027	1321.01
MLBGBJ_05655	453.044	558.087	498.385	521.418	746.341	368.664	246.041	430.309	182.906	367.854	320.938	551.198
MLBGBJ_05660	0.752565	0	14.6106	47.7927	0	0	666.607	37.0956	0	0	1.00607	0
MLBGBJ_05665	653.226	582.121	318.187	746.521	512.992	573.572	49.1015	578.691	725.579	1149.14	494.988	1162.86
MLBGBJ_05670	248.346	194.293	308.447	309.696	222.593	1.27272	254.581	59.3529	0	0	73.4434	13.9544
MLBGBJ_05675	5602.85	6289.49	5292.3	5168.78	5750.94	5557.12	3602.02	17260.6	14832	7845.38	7101.88	8147.03
MLBGBJ_05680	875.986	837.131	805.209	772.329	685.081	991.024	627.646	849.489	541.161	169.278	1015.13	1918.73
MLBGBJ_05685	1856.58	1640.61	1735.42	2038.36	2023.44	2206.47	933.463	2303.63	2441.27	1689.52	1957.82	1388.46
MLBGBJ_05690	11.2885	83.4854	25.9745	21.5067	0	0	1.06742	0	0	0	8.04859	0
MLBGBJ_05695	0	1.01194	3.24681	2.86756	2.33816	1.27272	2.13485	0	3.02325	0	2.01215	6.97719
MLBGBJ_05700	0	0	0	0	0	0	0	0	0	0	0	0
MLBGBJ_05705	0	0	12.9872	0	0	0	0	0	0	0	0	0
MLBGBJ_05710	0	0	0	0	0	0	0	0	0	0	0	0
MLBGBJ_05715	24.0821	0	0	52.094	0	0	0	0	0	0	5.03037	0
MLBGBJ_05720	12.041	0	4.87021	0	0	0	0	55.6434	0	0	0	0
MLBGBJ_05725	88.0501	126.24	56.8192	118.526	104.282	237.574	0	96.4485	3.02325	13.0214	82.4981	13.9544
MLBGBJ_05730	0	0	0	0	0	0	0	0	0	0	0	0
MLBGBJ_05735	2186.2	1650.48	2267.9	3075.94	2815.14	4008.22	706.101	2247.99	1182.09	2187.59	2617.8	3469.99
MLBGBJ_05740	1354.62	2191.37	2063.35	1643.11	1415.52	503.997	647.927	2774.75	1322.67	1054.73	3172.15	2037.34
MLBGBJ_05745	0	0	0	0	0	0	0.533712	0	0	3.25534	0	0
MLBGBJ_05750	111.38	167.477	102.274	10.0365	4.20869	16.1211	0	29.6765	0	0	121.735	123.264
MLBGBJ_05755	0	0	0	0	0	0	0	0	0	0	0	0
MLBGBJ_05760	0	0	0	0	0	0	0	0	0	0	0	0
MLBGBJ_05765	118.153	72.607	77.9234	59.7408	74.8211	104.787	181.462	81.6103	0	0	48.2916	83.7262
MLBGBJ_05770	6826.52	7170.13	7115.38	13901.5	16055.2	15467.8	19512	3857.94	13185.9	9313.53	5430.79	5809.67
MLBGBJ_05775	9.78334	0	8.11702	0	0	0	0	0	0	0	0	0
MLBGBJ_05780	0	0	0	0	0	0	0	0	0	0	0	0
MLBGBJ_05785	0	0	0	0	0	0	0	0	0	0	0	0
MLBGBJ_05790	124.173	106.507	90.9107	27.2418	113.635	271.938	11.208	0	16.6279	0	22.1336	20.9316
MLBGBJ_05795	0	0	0	0.477927	0	0	0	0	0	0	1.00607	0
MLBGBJ_05800	0	0	0	0	0	0	0	0	0	0	0	0
MLBGBJ_05805	0	0	0	0	0	0	0	0	0	0	0	0
MLBGBJ_05810	0	0.758958	4.87021	1.91171	0	0	0	0	0	0	1.00607	2.32573
MLBGBJ_05815	0	0	0	0	0	0	0	0	0	0	0	0
MLBGBJ_05820	1.50513	0	0	6.69097	0	5.09088	0	0	0	0	5.03037	0
MLBGBJ_05825	0	0	0	0	0.467632	0	0	0	0	0	0	0
MLBGBJ_05830	0	0	0	0	0	0	0	0	0	0	0	0
MLBGBJ_05835	0	0	0	0	0	0	0	0	0	0	0	0
MLBGBJ_05840	0	0	0	0	0	0	0	0	0	0	0	0
MLBGBJ_05845	0	0	0	0	0	0	0	0	0	0	0	0
MLBGBJ_05850	0	0	0	0	0	0	0	0	0	0	0	0
MLBGBJ_05855	0	0	0	0	0	0	0	0	1.51162	0	0	0
MLBGBJ_05860	0	0	0	0	0	0	0	0	0	0	0	0
MLBGBJ_05865	0	0	0	0	0	0	0	0	0	0	0	0
MLBGBJ_05870	0	0	0	0	0	0	0	0	0	0	0	0
MLBGBJ_05875	0	0	0	0	0	0	0	0	0	0	0	0
MLBGBJ_05880	0	0	0	0	0	0	0	0	0	0	0	0
MLBGBJ_05885	0	0	0	0	0	0	0	0	0	0	0	0
MLBGBJ_05890	0	0	0	0	0	0	0	0	0	0	0	0
MLBGBJ_05895	0	0	1.6234	0.477927	0	0	0	0	0	0	0	0
MLBGBJ_05900	0	0	0	0	0	0	0	0	0	0	0	0
MLBGBJ_05905	0	0	0	0	0	0	0	0	0	0	0	0
MLBGBJ_05910	0	0	0	0	0	0	0	0	0	0	0	0
MLBGBJ_05915	0	0	0	0	0	0	0	0	0	0	0	0
MLBGBJ_05920	0	0	0	0	0	0	0	0	0	0	0	0
MLBGBJ_05925	0	0	0	0	0	0	0	0	0	0	0	0
MLBGBJ_05930	0	0	0	0	0	0	0	0	0	0	0	0
MLBGBJ_05935	0	0	0	0	0	0	0	0	6.04649	0	0	0
MLBGBJ_05940	4.51539	0	0	0	37.4106	0	0	0	0	0	0	0
MLBGBJ_05945	0	0	0	0	0	0	0	0	0	0	0	0
MLBGBJ_05950	0	0	0	0	0	0	0	0	0	0	0	0
MLBGBJ_05955	0	0	0	0	0	0	0	0	0	0	0	0
MLBGBJ_05960	206.203	570.736	189.938	178.267	199.211	306.301	653.264	122.415	0	0	160.972	230.247
MLBGBJ_05965	282.964	364.047	537.347	447.339	174.427	290.604	0.533712	567.562	0	419.939	445.691	381.42
MLBGBJ_05970	26.3398	0	1.6234	43.4913	117.843	9.75751	0	37.0956	256.976	0	51.3098	2.32573
MLBGBJ_05975	0	0	0	0	0	0	0	0	0	0	0	0
MLBGBJ_05980	0	0	0	0	0	0	0	0	0	0	0	0
MLBGBJ_05985	200.935	177.09	183.445	210.766	159.462	234.18	113.681	129.834	71.0463	826.857	142.863	60.4689
MLBGBJ_05990	289.738	255.516	352.279	417.708	651.879	926.964	278.064	415.47	523.022	117.192	473.861	676.787
MLBGBJ_05995	117.4	124.216	240.264	111.835	471.373	393.27	57.1072	3.70956	0	0	14.085	9.30292
MLBGBJ_06000	0	0	0	0	0	0	0	0	1.51162	0	0	0
MLBGBJ_06005	0	0	0	0	0.467632	0	1.60114	0	1.51162	0	0	0
MLBGBJ_06010	620.866	2078.79	844.17	463.589	1381.38	1626.11	146.771	804.974	1910.69	442.727	236.427	248.853
MLBGBJ_06015	19.5667	4.04778	6.49362	45.881	7.48211	0	10.6742	0	1.51162	16.2767	30.1822	13.9544
MLBGBJ_06020	18.0616	119.662	27.5979	411.973	39.7487	78.0601	243.907	3.70956	173.837	0	4.0243	72.0976
MLBGBJ_06025	366.499	573.519	378.253	364.18	142.16	322.422	616.438	148.382	102.79	628.281	177.069	30.2345
MLBGBJ_06030	1984.51	2423.86	1987.05	2298.35	3177.09	3416.83	3495.28	1891.87	2101.16	2005.29	1983.98	2462.95
MLBGBJ_06035	2892.86	2820.54	2509.78	3471.66	3559.61	2529.74	1909.09	4047.13	1708.13	5478.74	3027.28	3349.05
MLBGBJ_06040	4148.14	6482.26	3785.78	4301.82	5230	5821.84	8213.3	4918.87	4808.47	8522.49	5058.54	5528.26
MLBGBJ_06045	3.76282	69.5712	0	12.904	1.4029	6.78784	0	7.41911	1.51162	39.0641	2.01215	41.8631
MLBGBJ_06050	3.01026	23.7807	8.11702	0	0	8.06055	0	0	0	0	2.01215	2.32573
MLBGBJ_06055	0	0	1.6234	0	0	0	0	0	0	0	0	0
MLBGBJ_06060	0	0	0	0	0	0	0	0	0	0	0	0
MLBGBJ_06065	7956.12	11067.6	10829.7	26059	26107	17589	46246.7	74339.5	48618.3	27283	40254	66427.5
MLBGBJ_06070	8689.12	5702.56	7347.53	29523.4	29001.1	24471.8	49478.3	89326.1	35427.9	28061.1	38117.1	42642.2
MLBGBJ_06075	24603.6	16286	16284.4	85955.6	94450.4	70707.6	467371	90631.9	2.91381e+06	93330.7	49470.7	53919.7
MLBGBJ_06080	5453.84	4686.06	4660.79	19416.7	23015	17590.3	15083.8	14838.2	13878.2	10521.3	9924.92	10693.7
MLBGBJ_06085	10071.6	11965.5	10396.3	26646.3	29766.6	21550.5	30656.4	44017.6	43179.5	22621.4	22628.6	41916.6
MLBGBJ_06090	0	0	0	0	15.8995	0	0	0	0	0	0	0
MLBGBJ_06095	0	0	0	0	0	0	0	0	0	0	0	0
MLBGBJ_06100	5395.14	4697.95	3378.31	4433.73	4877.87	4278.88	9059.77	5835.13	12585.8	6155.85	6173.27	11603.1
MLBGBJ_06105	0	0	1.6234	0	0	0	0	0	0	0	3.01822	0
MLBGBJ_06110	507.981	289.416	884.756	622.261	557.885	394.119	731.72	434.018	1316.62	136.724	448.709	234.899
MLBGBJ_06115	480.889	511.791	363.643	525.241	355.4	313.937	448.318	352.408	2184.3	859.41	746.507	411.654
MLBGBJ_06120	928.665	1911.31	985.407	617.003	617.274	1148.84	165.451	445.147	306.86	1197.97	1050.34	1341.95
MLBGBJ_06125	2554.96	2647.75	2439.98	3356.48	2854.43	3912.34	2068.67	2633.79	4120.69	3756.67	3641.99	3046.7
MLBGBJ_06130	20.3193	11.6374	42.2085	12.4261	12.6261	0	0	300.474	0	0	87.5284	32.5602
MLBGBJ_06135	259.635	254.757	316.564	133.342	324.537	80.1813	0	22.2573	225.232	0	217.312	241.876
MLBGBJ_06140	0.752565	0	29.2213	0	42.5545	0	0	0	0	0	3.01822	0
MLBGBJ_06145	1182.28	1647.7	2209.45	1223.01	1071.81	1590.05	1746.31	927.389	259.999	520.855	471.849	765.165
MLBGBJ_06150	1321.5	1431.14	2040.62	489.397	510.186	1181.51	393.88	2170.09	442.906	32.5534	466.818	676.787
MLBGBJ_06155	201.687	268.671	349.032	253.301	266.083	454.785	0	122.415	857.09	32.5534	116.705	348.859
MLBGBJ_06160	447.024	870.778	396.111	184.958	446.588	95.4539	76.8546	422.89	1.51162	641.302	560.383	646.553
MLBGBJ_06165	8890.8	7463.85	6990.38	19185.9	23094.9	23043.9	15538	11870.6	18339	17406.3	12684.6	12777.6
MLBGBJ_06170	3032.84	2639.66	3894.55	2756.68	2943.28	3032.89	5221.31	4855.81	4398.82	1627.67	4100.76	2886.23
MLBGBJ_06175	2625.7	3581.27	3389.67	2746.17	1996.32	1979.93	1912.82	2615.24	6141.73	5377.83	4571.6	4288.64
MLBGBJ_06180	2390.9	1812.39	2089.32	2548.78	2042.15	3620.46	2472.69	1973.48	804.184	1328.18	2780.79	1751.27
MLBGBJ_06185	2096.65	676.485	1131.51	1579.55	1265.88	1089.02	387.475	775.297	1777.67	1696.03	1345.12	972.155
MLBGBJ_06190	3924.63	3053.54	2579.59	15032.2	18171.2	14489.5	15207.6	23307.1	9796.83	15182.9	10199.6	13033.4
MLBGBJ_06195	0	0	0	0	18.2376	0	0	0	0	0	0	0
MLBGBJ_06200	4194.04	4143.66	3741.95	3500.33	3113.03	3235.25	4712.68	3557.47	6702.54	6185.15	4655.1	6135.27
MLBGBJ_06205	1991.29	1415.2	1769.51	2339.93	2145.5	1240.05	2427.86	2255.41	1915.23	3336.73	1911.54	1707.08
MLBGBJ_06210	0	0	4.87021	0	0.467632	0	0	0	0	0	0	0
MLBGBJ_06215	3254.84	3344.48	3061.74	2432.65	2171.22	3509.31	3722.64	2919.42	3813.83	2900.51	3800.95	4407.26
MLBGBJ_06220	78.2668	423.499	14.6106	0	0	0	0	29.6765	0	0	56.3401	37.2117
MLBGBJ_06225	0	0	0	0	0	0	0	0	0	0	1.00607	0
MLBGBJ_06230	2249.42	1277.58	1589.31	1290.4	1650.74	990.6	122.754	2912	2125.34	1292.37	2233.48	2746.69
MLBGBJ_06235	0	0	0	0	0	0	0	0	0	0	0	0
MLBGBJ_06240	7720.56	6647.21	6537.45	7067.1	6987.82	7087.35	7876.53	9852.58	5426.73	8799.19	8735.74	6279.47
MLBGBJ_06245	292.748	141.672	271.109	151.981	206.226	127.696	2.66856	204.026	92.209	0	226.367	148.847
MLBGBJ_06250	371.015	274.237	256.498	428.7	302.09	259.635	0	285.636	1170	696.643	541.268	758.188
MLBGBJ_06255	286.727	345.073	222.406	458.81	672.455	176.059	24.5508	11.1287	1813.95	117.192	36.2187	65.1204
MLBGBJ_06260	2098.9	2192.38	1988.67	2584.15	2881.55	1884.9	2468.42	719.654	1139.76	2421.97	1808.92	1162.86
MLBGBJ_06265	864.697	649.415	693.194	332.637	902.062	824.298	372.531	823.522	1015.81	706.409	917.54	690.741
MLBGBJ_06270	757.833	472.831	461.047	552.005	602.31	531.148	736.523	166.93	1638.6	218.108	380.296	309.322
MLBGBJ_06275	1316.24	1718.28	1308.46	1218.71	1231.74	551.936	638.854	11822.4	1041.51	1315.16	1982.97	1430.32
MLBGBJ_06280	9574.13	9148.23	10397.9	11123.7	11800.7	12158.3	11824.9	10928.4	18355.6	12318.2	12289.2	11721.7
MLBGBJ_06285	242.326	392.381	212.666	123.783	265.615	362.725	0	244.831	1.51162	592.472	223.348	383.745
MLBGBJ_06290	638.928	812.085	605.53	800.527	622.418	697.874	920.12	344.989	75.5812	397.152	426.575	367.465
MLBGBJ_06295	660.752	735.683	1045.47	774.241	1219.12	860.782	2320.05	3909.87	978.02	1569.08	2031.26	1730.34
MLBGBJ_06300	14.2987	0	16.234	0	14.9642	55.1512	0	3.70956	0	0	0	34.8859
MLBGBJ_06305	86.545	16.9501	146.106	0	53.7777	55.5754	0	100.158	418.72	32.5534	40.243	67.4461
MLBGBJ_06310	25.5872	8.09555	24.3511	0	0	0	0	0	0	0	0	32.5602
MLBGBJ_06315	0	0	0	0	7.94974	0	0	89.0294	0	0	30.1822	0
MLBGBJ_06320	12.041	0	3.24681	0	0	43.6967	0	18.5478	0	0	19.1154	2.32573
MLBGBJ_06325	24.8346	9.61347	102.274	161.539	82.3032	0	7.47197	51.9338	61.9766	0	59.3584	2.32573
MLBGBJ_06330	4030.74	3057.84	3081.22	2515.81	1935.06	2815.68	5529.26	1691.56	1384.65	3639.47	2695.27	1897.79
MLBGBJ_06335	16.5564	9.1075	125.002	0	0	0	0	11.1287	0	0	19.1154	0
MLBGBJ_06340	167.822	464.482	224.03	215.545	290.867	179.029	432.841	185.478	43.8371	244.151	144.875	60.4689
MLBGBJ_06345	466.59	594.264	563.321	35.8445	0	0	0	7.41911	64.9998	0	11.0668	18.6058
MLBGBJ_06350	0	0	0	0.477927	0	0	0	0	0	0	0	0
MLBGBJ_06355	1298.17	1143.5	1655.87	1656.02	1714.34	1358.42	392.812	1461.57	122.441	1578.84	1186.16	739.582
MLBGBJ_06360	6730.19	5519.4	5789.06	10055.6	8477.23	11440.9	3927.59	5223.06	5301.26	3297.66	7292.02	6546.93
MLBGBJ_06365	2512.06	2648.26	2344.2	3323.5	4967.65	3992.94	3544.38	1569.14	374.883	1282.6	1614.75	1844.3
MLBGBJ_06370	4716.32	4233.97	4414.04	5889.49	4808.66	4241.12	5960.5	6113.35	8963.93	3675.28	5548.5	6481.81
MLBGBJ_06375	163.307	188.981	139.613	290.101	86.9795	112.424	3.20227	170.64	99.7671	0	155.941	134.892
MLBGBJ_06380	3040.36	4013.12	2909.14	4050.43	3449.25	4083.31	5212.23	3197.64	4844.75	8066.74	3869.36	4837.52
MLBGBJ_06385	385.313	276.008	405.851	405.282	392.343	497.209	137.164	452.566	1062.67	358.088	276.67	418.631
MLBGBJ_06390	0	0	0	0	0	0	0	0	1.51162	0	1.00607	0
MLBGBJ_06395	0	0	0	0	0	0	0	0	0	0	0	0
MLBGBJ_06400	197.172	138.383	160.717	15.2937	133.275	204.484	88.0625	675.139	0	605.494	111.674	262.807
MLBGBJ_06405	2483.46	2178.72	2555.24	3171.04	2646.33	2643.86	2194.09	3027	2745.11	1337.95	3308.98	4721.23
MLBGBJ_06410	78.2668	65.7764	173.704	14.8157	0.935264	51.7572	0	33.386	507.905	0	147.893	137.218
MLBGBJ_06415	4781.05	3938.49	4388.06	6604.95	7472.76	6097.17	9932.39	9774.68	9427.99	3600.41	6509.3	7923.76
MLBGBJ_06420	94.8232	448.291	167.211	9.55853	98.2027	0	0.533712	126.125	0	6.51068	36.2187	0
MLBGBJ_06425	1.50513	0	0	15.7716	0	0.42424	0	0	2066.39	0	0	0
MLBGBJ_06430	158.791	27.8285	100.651	151.503	437.236	48.7876	0	51.9338	120.93	0	54.328	46.5146
MLBGBJ_06435	107.617	106.76	141.236	0	42.5545	58.9693	414.694	22.2573	0	0	66.4009	55.8175
MLBGBJ_06440	74.5039	11.6374	11.3638	69.7773	94.4616	120.484	450.987	159.511	1.51162	0	67.407	353.511
MLBGBJ_06445	0	116.627	3.24681	1.43378	3.74106	0	0	0	0	0	0	0
MLBGBJ_06450	13.5462	0	0	0	0	0	0	0	0	0	0	0
MLBGBJ_06455	0.752565	0	0	0	1.4029	0	0	0	0	0	1.00607	0
MLBGBJ_06460	0	0	0	0	0	0	0	0	0	0	0	0
MLBGBJ_06465	0	0	0	0	0	0	0	0	0	0	0	0
MLBGBJ_06470	0	0	0	0	0	0	0	0	1.51162	0	0	0
MLBGBJ_06475	97.0809	10.6254	97.4043	58.785	21.5111	305.877	25.6182	615.786	1.51162	1071.01	129.784	18.6058
MLBGBJ_06480	21.8244	14.1672	8.11702	16.2495	9.82027	71.2723	0	11.1287	0	0	5.03037	134.892
MLBGBJ_06485	0	0	0	0	0	0	0	0	0	0	0	0
MLBGBJ_06490	0	0	0	0	0	0	0	0	0	0	0	0
MLBGBJ_06495	0	0	0	0	0	0	0	0	0	0	0	0
MLBGBJ_06500	0	0	0	0	0	0	0	0	0	0	0	0
MLBGBJ_06505	0	0	0	0	0	0	0	0	0	0	0	0
MLBGBJ_06510	0	0	0	0	0	0	0	0	0	0	0	0
MLBGBJ_06515	0	0	0	0	0	0	0	0	0	0	0	0
MLBGBJ_06520	0	0	0	0	0	0	0	0	0	0	0	0
MLBGBJ_06525	0	0	0	0	0	0	0	0	0	0	0	0
MLBGBJ_06530	0	0	0	0	0	0	0	0	0	0	0	0
MLBGBJ_06535	0	0	0	0	0	0	0	0	0	0	0	0
MLBGBJ_06540	0	0	0	0	0	0	0	0	0	0	0	0
MLBGBJ_06545	0	0	0	0	0	0	0	0	0	0	0	0
MLBGBJ_06550	1127.34	1387.38	1194.83	1350.14	2164.67	1564.17	6037.35	890.294	719.533	1406.31	833.029	720.976
MLBGBJ_06555	1923.56	1695.01	2006.53	2791.09	2936.26	1609.14	432.841	1914.13	711.975	1920.65	1538.29	1521.03
MLBGBJ_06560	133.204	56.9219	68.183	38.7121	56.5835	109.878	0	148.382	72.5579	13.0214	97.5892	274.436
MLBGBJ_06565	1.50513	0	16.234	0	0.935264	0	0	0	0	0	0	2.32573
MLBGBJ_06570	6.02052	0	4.87021	0	0	0	0	11.1287	0	0	18.1093	13.9544
MLBGBJ_06575	4.51539	4.30076	22.7277	4.30134	3.74106	16.1211	0	7.41911	0	16.2767	11.0668	13.9544
MLBGBJ_06580	1164.97	1363.34	938.328	1201.03	1408.04	2329.5	902.507	1376.25	1053.6	1562.56	1141.89	920.989
MLBGBJ_06585	523.785	1043.82	654.232	1393.63	819.291	877.752	25.6182	430.309	878.253	91.1496	608.675	381.42
MLBGBJ_06590	2206.52	2756.28	2123.41	3271.89	2657.55	2595.07	1290.52	2526.21	5113.82	1728.59	2601.71	4721.23
MLBGBJ_06595	441.756	521.151	470.787	471.714	361.479	361.452	5.87083	793.845	13.6046	2109.46	804.859	402.351
MLBGBJ_06600	1385.47	1963.42	1521.13	2127.25	1895.78	1854.78	3147.3	2303.63	4356.5	1438.86	1883.37	2572.26
MLBGBJ_06605	824.811	765.03	685.077	1021.81	1630.16	1048.72	536.915	211.445	3845.57	468.769	336.029	351.185
MLBGBJ_06610	2985.43	2145.07	3363.69	3450.15	4699.23	3546.22	2215.97	3134.58	7133.35	3838.05	3379.4	2125.72
MLBGBJ_06615	37.6282	388.84	3.24681	0	28.9932	0	0.533712	0	0	286.47	130.79	16.2801
MLBGBJ_06620	932.428	850.286	806.832	549.138	946.487	1270.17	1041.81	482.242	4317.2	598.983	534.225	1004.71
MLBGBJ_06625	0	7.08361	1.6234	0	0	0	3.20227	0	6.04649	0	0	0
MLBGBJ_06630	0.752565	3.28882	3.24681	11.9482	14.4966	15.2726	26.1519	11.1287	22.6743	0	5.03037	9.30292
MLBGBJ_06635	0	0	0	0	0	0	0.533712	0	0	0	0	0
MLBGBJ_06640	985.86	618.045	811.702	737.441	2140.82	1577.32	1652.91	322.731	949.299	1044.96	674.07	1221.01
MLBGBJ_06645	17.309	23.7807	16.234	12.4261	13.0937	0	0	7.41911	0	0	9.05467	2.32573
MLBGBJ_06650	29.35	18.721	35.7149	50.6602	58.9216	131.09	0	0	0	0	5.03037	6.97719
MLBGBJ_06655	0	0	0	0	0	0	0	0	0	0	0	0
MLBGBJ_06660	0.752565	0.252986	0	0	0	0.42424	0.533712	7.41911	4.53487	6.51068	7.04252	18.6058
MLBGBJ_06665	0	0	0	0	0	0	0	0	0	0	0	0
MLBGBJ_06670	51.1744	0	51.9489	23.4184	5.14395	0	78.9894	37.0956	0	0	31.1883	2.32573
MLBGBJ_06675	53.4321	70.3301	22.7277	109.923	0	0	0	7.41911	0	0	2.01215	2.32573
MLBGBJ_06680	78.2668	114.603	87.6639	0	34.1371	0	0	0	0	0	2.01215	0
MLBGBJ_06685	8.27821	6.32465	22.7277	0	0	0	2.13485	3.70956	0	0	10.0607	0
MLBGBJ_06690	0	0	0	0	0	0	0	0	0	0	0	0
MLBGBJ_06695	0	0	0	0	0	0	0	0	0	0	0	0
MLBGBJ_06700	8.27821	3.5418	30.8447	0	0	0	0	0	0	0	0	0
MLBGBJ_06705	562.919	842.443	485.398	615.092	653.749	633.814	811.776	738.202	34.7673	742.218	594.59	600.038
MLBGBJ_06710	228.027	126.999	363.643	0.477927	2.33816	0	0	48.2242	4.53487	0	18.1093	4.65146
MLBGBJ_06715	91.0604	87.0272	89.2873	0	0	0	62.978	77.9007	15.1162	0	24.1458	11.6286
MLBGBJ_06720	467.343	505.719	423.709	0	47.6985	180.302	4.80341	2155.25	0	0	6.03644	9.30292
MLBGBJ_06725	610.33	1434.94	837.677	310.174	137.484	467.512	0.533712	207.735	232.79	0	43.2612	95.3549
MLBGBJ_06730	2348	6702.11	3558.5	672.443	494.287	909.146	2140.72	1357.7	453.487	0	316.913	904.708
MLBGBJ_06735	0	0	0	0	0	0	0	0	0	0	0	0
MLBGBJ_06740	27.8449	0	191.562	17.6833	53.31	47.9391	0	22.2573	16.6279	0	25.1519	2.32573
MLBGBJ_06745	3105.08	3435.55	3126.68	2816.42	3178.49	2780.04	2116.7	2311.05	3768.48	2395.93	2324.03	2365.27
MLBGBJ_06750	0	0	0	0	0	0	0	0	0	0	0	0
MLBGBJ_06755	1401.28	1945.72	1543.86	2070.38	2061.32	1586.66	390.677	385.794	1059.65	1507.22	1101.65	744.233
MLBGBJ_06760	3515.23	3966.57	3910.78	3721.61	3368.82	3853.37	3230.03	17498	109053	3740.39	4501.18	4330.51
MLBGBJ_06765	54.1847	38.4539	92.5341	28.6756	7.94974	65.7572	17.0788	200.316	0	16.2767	46.2794	23.2573
MLBGBJ_06770	215.986	235.277	178.575	35.3666	32.7342	0	0	48.2242	0	0	31.1883	81.4005
MLBGBJ_06775	5006.06	4668.86	4535.79	1896.41	2118.84	2379.98	7303.32	5638.53	2173.71	7389.63	4443.83	3523.48
MLBGBJ_06780	0	0	0	0	0	0	0	0	0	0	0	0
MLBGBJ_06785	0	0	0	0	0	0	0	0	0	0	0	0
MLBGBJ_06790	0	0	0	0	0	0	0	0	0	0	0	0
MLBGBJ_06795	1.50513	0	12.9872	0	0	50.0603	0	0	0	0	0	0
MLBGBJ_06800	23.3295	8.09555	17.8575	93.6736	7.94974	66.6056	0	0	0	0	17.1033	30.2345
MLBGBJ_06805	0	0	0	0	0	0	0	0	0	0	0	0
MLBGBJ_06810	0	0	0	0	0	0	0	0	0	0	0	0
MLBGBJ_06815	29.35	5.05972	14.6106	0	17.77	0	10.6742	0	0	423.195	52.3159	16.2801
MLBGBJ_06820	648.711	1141.22	474.034	66.4318	213.24	134.484	628.179	534.176	52.9068	397.152	710.288	486.077
MLBGBJ_06825	391.334	497.118	358.772	162.017	90.7206	271.513	18.6799	315.312	45.3487	32.5534	395.387	1537.31
MLBGBJ_06830	15.0513	0	0	12.904	0	0	801.102	11.1287	24.186	0	19.1154	6.97719
MLBGBJ_06835	371.767	320.027	376.63	675.31	195.47	320.301	0	422.89	498.836	7506.82	545.292	869.823
MLBGBJ_06840	946.727	454.363	448.06	442.082	255.327	593.511	0	834.65	3780.57	1165.41	413.496	223.27
MLBGBJ_06845	0	0	0	0	0	0	0	0	0	0	1.00607	0
MLBGBJ_06850	7478.24	7877.23	6681.93	5542.52	4821.75	5245.3	8419.84	15428	14130.7	7174.77	15855.7	33134.7
MLBGBJ_06855	745.039	878.115	1063.33	369.915	1379.05	1264.23	630.314	604.658	1.51162	1106.82	784.738	560.501
MLBGBJ_06860	0	0	3.24681	0	0	0	0	0	0	0	0	0
MLBGBJ_06865	16901.1	18427.8	16527.9	40443.1	39607	51739	332128	265155	1.50088e+06	116343	66465.3	163010
MLBGBJ_06870	2935.76	3348.52	3060.12	3145.71	2523.34	2158.11	3603.09	1813.97	5419.17	3737.13	2323.02	3081.59
MLBGBJ_06875	586.248	424.511	646.115	646.635	347.918	461.997	40.0284	1238.99	309.883	39.0641	703.246	279.087
MLBGBJ_06880	1376.44	1088.35	1077.94	820.6	1017.57	754.722	967.62	1302.05	867.672	2487.08	1180.12	1523.35
MLBGBJ_06885	204.698	156.598	165.587	53.0499	9.82027	77.6359	0	74.1911	0	0	16.0972	83.7262
MLBGBJ_06890	3.76282	0	16.234	0	0	0	0	0	0	0	0	0
MLBGBJ_06895	3.76282	0.758958	0	0	0	0	0	0	0	0	0	0
MLBGBJ_06900	979.84	1417.23	829.56	917.619	928.717	1548.05	1536.56	1817.68	829.881	878.942	1168.05	869.823
MLBGBJ_06905	3961.5	4206.4	3743.57	3065.42	2667.37	2416.47	1280.38	5449.34	3000.57	3167.45	3247.61	2142
MLBGBJ_06910	6095.78	7084.37	5974.13	4545.56	5094.38	6440.38	3436.57	4277.12	3047.43	3662.26	5620.94	4197.94
MLBGBJ_06915	766.111	935.289	1116.9	1163.27	1185.91	1132.3	2370.22	1424.47	204.069	1220.75	1404.48	1048.9
MLBGBJ_06920	7349.55	6131.12	6651.09	6341.13	7356.79	5695.42	6159.57	6072.54	5880.21	6722.28	6829.23	3525.8
MLBGBJ_06925	186.636	233.506	134.743	284.366	161.801	352.543	1244.08	44.5147	139.069	0	197.191	67.4461
MLBGBJ_06930	19.5667	0	40.5851	0	76.6916	72.545	0	7.41911	0	0	54.328	0
MLBGBJ_06935	24.8346	0	0	0	72.0153	0	0	0	0	0	56.3401	0
MLBGBJ_06940	173.843	11.8903	183.445	168.708	27.1227	112.424	0	114.996	0	0	115.699	13.9544
MLBGBJ_06945	60.9578	82.9794	90.9107	573.99	91.6559	130.242	260.452	40.8051	187.441	0	137.832	93.0292
MLBGBJ_06950	282.212	441.208	490.268	17.6833	17.77	103.09	110.478	307.893	3.02325	123.703	368.223	562.826
MLBGBJ_06955	0	0	0	0	0	0	0	0	0	0	0	0
MLBGBJ_06960	1364.4	1312.49	1360.41	1053.83	1008.68	695.753	2385.16	2021.71	4034.52	2229.91	2227.45	2274.56
MLBGBJ_06965	383.056	740.996	418.838	600.276	631.303	133.636	1991.28	322.731	185.93	292.981	471.849	411.654
MLBGBJ_06970	830.832	1220.91	1082.81	779.02	1159.73	835.752	365.059	775.297	2013.48	1324.92	976.898	893.08
MLBGBJ_06975	18.0616	3.5418	27.5979	22.9405	26.1874	0	40.5621	11.1287	0	0	21.1276	2.32573
MLBGBJ_06980	4.51539	0	16.234	42.0575	0	13.1514	0	0	0	315.768	3.01822	25.583
MLBGBJ_06985	6.77308	0	29.2213	0	0	0	0	0	0	48.8301	0	11.6286
MLBGBJ_06990	0	5.56569	3.24681	6.21305	8.41737	5.09088	9.07311	14.8382	21.1627	13.0214	13.079	9.30292
MLBGBJ_06995	0	0	0	0	0	0	0	0	0	0	0	0
MLBGBJ_07000	0	0	0	0	0	0	0	0	0	0	0	0
MLBGBJ_07005	0	0	0	0	0	0	0	0	0	0	0	0
MLBGBJ_07010	0	0	0	0	0	0	0	0	0	0	0	0
MLBGBJ_07015	39.1334	65.5234	95.7809	222.236	213.708	181.999	0	0	7.55812	0	89.5406	139.544
MLBGBJ_07020	0	0	4.87021	0	0	0	0	0	0	0	3.01822	0
MLBGBJ_07025	4096.21	3768.73	5193.27	5846	5071.94	5364.09	3993.77	6098.51	7883.12	4681.18	5844.28	6509.71
MLBGBJ_07030	7.52565	0	0	0	0.467632	0	0	0	0	0	0	6.97719
MLBGBJ_07035	0	0	0	0	0	0	0	0	0	0	0	0
MLBGBJ_07040	0	0	0	0	0	0	0	0	0	0	0	0
MLBGBJ_07045	0	0	1.6234	0	0	0	0	0	0	0	0	0
MLBGBJ_07050	6520.98	5740.51	6297.19	6132.28	6196.12	7813.65	4748.97	2381.54	9231.48	6611.6	4776.84	5186.38
MLBGBJ_07055	2597.1	2180.23	2539	6157.13	5293.59	4398.09	5339.79	7337.5	10425.7	5211.8	5968.03	10810
MLBGBJ_07060	550.878	634.995	600.66	382.819	710.333	654.602	541.184	330.151	269.069	1207.73	582.517	800.051
MLBGBJ_07065	4763.74	2711.76	3816.62	4064.77	4668.84	4049.79	5655.22	6113.35	5396.5	6758.09	8240.75	6946.95
MLBGBJ_07070	15402.7	12874	15092.8	27317.3	33702.7	28232.3	43450	38334.6	44385.8	30352.8	32238.6	32697.4
MLBGBJ_07075	1833.25	1983.16	2529.26	2277.32	2594.89	1661.32	1991.81	1257.54	3869.76	944.049	1541.31	1300.08
MLBGBJ_07080	841.368	1352.21	733.779	729.316	1225.66	832.783	488.88	1520.92	173.837	1585.35	971.868	581.432
MLBGBJ_07085	17.309	68.3062	61.6894	4.77927	7.48211	11.0302	0	18.5478	0	0	0	2.32573
MLBGBJ_07090	1260.55	2622.71	1465.93	967.324	944.616	1355.87	564.134	660.301	1009.76	2565.21	1103.66	1088.44
MLBGBJ_07095	850.398	984.622	913.977	1230.66	585.943	895.57	771.748	971.904	603.138	1728.59	827.999	709.347
MLBGBJ_07100	1301.18	1106.31	904.236	803.395	1214.44	576.542	3077.38	1264.96	958.369	2044.35	1146.92	1039.6
MLBGBJ_07105	1526.95	3386.72	1795.49	2466.58	3357.13	3184.34	3985.76	1617.37	3166.85	4632.35	2993.07	2869.95
MLBGBJ_07110	806.75	1071.65	698.064	412.929	616.807	1044.48	381.604	1042.39	37.7906	445.982	744.495	1193.1
MLBGBJ_07115	39.8859	20.9978	25.9745	0	0	0	0	0	0	0	0	0
MLBGBJ_07120	0	0	0	0	0	33.9392	0	48.2242	498.836	0	12.0729	0
MLBGBJ_07125	0	0	0	0	0	0	0	7.41911	0	0	0	0
MLBGBJ_07130	4.51539	0	3.24681	0	0	0	0	0	0	0	0	18.6058
MLBGBJ_07135	211.471	440.196	347.409	459.765	109.894	313.937	0	114.996	22.6743	644.558	166.002	69.7719
MLBGBJ_07140	1578.88	2254.11	2399.39	489.397	461.553	586.299	920.12	471.114	133.023	58.5962	624.772	544.221
MLBGBJ_07145	757.08	1000.81	761.377	534.322	467.164	628.299	481.408	567.562	1928.83	1669.99	769.647	407.003
MLBGBJ_07150	565.929	264.117	420.462	290.101	152.448	300.362	80.5906	233.702	439.882	0	575.474	397.7
MLBGBJ_07155	1363.65	1503.5	1704.57	1031.84	1276.64	1607.44	1814.09	2782.17	2757.2	826.857	2417.6	1679.18
MLBGBJ_07160	1.50513	0	3.24681	0	0	0	0	0	0	0	5.03037	0
MLBGBJ_07165	53.4321	14.6732	108.768	142.9	196.873	22.4847	0	85.3198	250.929	0	80.4859	69.7719
MLBGBJ_07170	0	0	0	0	0	0	0	0	0	0	0	0
MLBGBJ_07175	0	5.05972	1.6234	0.955853	0.467632	11.4545	0.533712	3.70956	36.279	0	5.03037	2.32573
MLBGBJ_07180	0	0	0	0	0	0	0	0	0	0	0	0
MLBGBJ_07185	1325.27	1031.17	939.951	940.082	1236.42	627.451	1686	5460.47	1597.79	2506.61	2186.2	1990.82
MLBGBJ_07190	5.26795	0	64.9362	0	0	0	0	0	0	0	0	2.32573
MLBGBJ_07195	33.1129	0	0	0	0	0	0	0	0	0	2.01215	37.2117
MLBGBJ_07200	33.8654	0	0	0	0	0	0	14.8382	0	0	0	0
MLBGBJ_07205	2524.1	2603.23	2337.7	1064.82	1465.09	1689.32	378.402	1101.74	1739.88	1419.33	1957.82	2490.86
MLBGBJ_07210	2143.31	1411.41	1698.08	1783.14	1079.76	1242.17	754.135	1743.49	12309.1	4297.05	2335.1	2793.2
MLBGBJ_07215	1094.98	1089.86	1269.5	346.975	714.542	893.449	1020.46	912.551	149.651	1204.48	1347.13	1604.75
MLBGBJ_07220	0.752565	0	0	0	0	0	0	0	0	0	0	0
MLBGBJ_07225	0	0	0	0	0	0	0	0	0	0	0	0
MLBGBJ_07230	0	0	0	0	0	0	0	0	0	0	0	0
MLBGBJ_07235	0.752565	0.758958	0	3.34549	0	0.848479	3.20227	7.41911	1.51162	0	5.03037	2.32573
MLBGBJ_07240	3.76282	0.252986	4.87021	0	4.67632	3.81816	1.06742	0	0	0	7.04252	0
MLBGBJ_07245	1776.05	1969.5	1623.4	1745.87	1664.77	1199.75	1726.56	2099.61	442.906	1350.97	1842.12	1653.59
MLBGBJ_07250	0	0	0	0	0	0	0	0	0	110.682	0	0
MLBGBJ_07255	32.3603	0	56.8192	63.0863	0	65.7572	0	3.70956	0	0	22.1336	0
MLBGBJ_07260	292.748	232.494	230.523	51.6161	34.6048	104.363	0	664.011	24.186	751.984	555.353	1153.56
MLBGBJ_07265	4408.53	3720.92	3626.69	2423.09	3531.09	3272.16	3814.44	3086.35	1709.65	3219.53	4203.38	4663.09
MLBGBJ_07270	80.5245	143.949	68.183	84.1151	34.6048	3.39392	88.0625	74.1911	0	0	104.632	174.43
MLBGBJ_07275	3.01026	0	4.87021	2.86756	0	2.54544	1.60114	22.2573	10.5814	0	15.0911	6.97719
MLBGBJ_07280	2.25769	8.34854	4.87021	4.30134	1.87053	0	0.533712	22.2573	25.6976	0	8.04859	4.65146
MLBGBJ_07285	0	0	0	0	0	0	0	0	0	0	11.0668	0
MLBGBJ_07290	398.107	298.777	415.592	463.589	104.282	298.241	0	482.242	0	110.682	704.252	725.627
MLBGBJ_07295	0	0	0	0	0	0	0	0	0	0	0	0
MLBGBJ_07300	198.677	57.4278	175.328	33.4549	154.319	120.06	6.93826	456.276	0	351.577	353.132	155.824
MLBGBJ_07305	696.123	1159.18	759.753	727.404	958.645	1255.75	990.57	1784.3	125.465	690.133	638.857	718.65
MLBGBJ_07310	689.35	1220.66	842.547	1638.33	1055.45	980.842	758.405	489.662	86.1625	91.1496	353.132	230.247
MLBGBJ_07315	1399.77	1666.92	1417.23	1872.99	1711.53	1642.66	733.321	860.617	1040	1018.92	1151.95	995.412
MLBGBJ_07320	0.752565	6.83062	0	0	0	0	0	0	0	0	0	0
MLBGBJ_07325	0	0	0	0	0	0	0	0	0	0	0	0
MLBGBJ_07330	237.058	148.756	217.536	291.057	221.19	260.483	1378.05	51.9338	21.1627	0	202.221	113.961
MLBGBJ_07335	1465.24	662.823	857.158	741.742	1163.94	827.692	176.125	563.853	439.882	120.448	888.363	1372.18
MLBGBJ_07340	769.121	670.666	740.273	634.687	730.441	621.511	300.48	107.577	542.673	885.453	417.521	479.1
MLBGBJ_07345	7097.44	8332.1	7589.42	7891.05	6605.77	6901.11	16235.5	6955.42	11140.7	9245.17	5167.2	5251.5
MLBGBJ_07350	0	0	0	0	0	0	0	0	0	0	0	0
MLBGBJ_07355	99.3386	42.7546	71.4298	110.879	18.7053	9.33327	303.682	0	6.04649	472.025	41.249	74.4233
MLBGBJ_07360	2360.04	2589.82	3420.51	3697.72	3200.47	4590.7	9649.52	15227.7	18976.9	8486.68	8754.86	10026.2
MLBGBJ_07365	155.028	73.3659	134.743	83.6372	50.9719	185.817	34.1576	1728.65	0	0	402.43	93.0292
MLBGBJ_07370	5134.75	3627.82	5017.94	10775.3	10381	6984.26	7138.4	4154.7	3121.5	6780.88	4226.52	3997.93
MLBGBJ_07375	14604.3	14922.6	13941.8	15958	16453.2	19522.2	11850.5	22186.9	19873.3	15586.6	17582.2	19178
MLBGBJ_07380	46.659	26.5635	29.2213	104.666	102.411	0	0	0	0	13.0214	3.01822	0
MLBGBJ_07385	4084.92	2796.25	3477.33	4244.94	3885.09	3429.98	3676.74	4826.13	5774.4	2623.81	2755.64	1939.66
MLBGBJ_07390	1834.75	2218.69	2160.75	2109.57	1878.95	1449.2	1533.89	1762.04	3358.83	2610.78	2584.6	1167.52
MLBGBJ_07395	604.31	484.974	926.964	505.168	247.845	180.302	172.923	341.279	296.278	0	465.812	339.556
MLBGBJ_07400	422.189	371.131	501.632	859.79	612.13	478.542	827.254	382.084	2805.57	559.919	274.658	116.286
MLBGBJ_07405	0	0	0	0	0	0	0	0	0	0	0	0
MLBGBJ_07410	0	0	0	0	0	0	0	0	0	0	0	0
MLBGBJ_07415	690.102	1218.63	813.326	325.468	585.475	241.817	280.199	519.338	581.975	784.538	994.001	1186.12
MLBGBJ_07420	681.071	2524.29	1125.02	629.429	826.773	960.054	1500.8	760.459	974.997	1048.22	1370.27	1230.31
MLBGBJ_07425	718.7	977.285	586.049	503.257	254.859	397.513	369.863	352.408	199.534	2763.79	599.62	1574.52
MLBGBJ_07430	73.7514	86.2682	103.898	0	0	0	0	0	0	0	1.00607	2.32573
MLBGBJ_07435	18.8141	33.9001	11.3638	0	2.33816	0	0	0	0	0	0	0
MLBGBJ_07440	38.3808	35.1651	112.015	6.21305	93.0588	0	0	3.70956	0	0	47.2855	32.5602
MLBGBJ_07445	3725.95	4707.56	4042.28	5609.9	5610.65	5904.57	9143.02	3613.11	16138.1	6279.56	3353.24	2476.9
MLBGBJ_07450	882.006	1388.13	1079.56	960.155	1115.3	1231.14	1257.96	619.496	628.835	918.007	766.628	404.677
MLBGBJ_07455	3640.91	3183.83	3180.25	3366.04	3682.13	3125.8	557.196	1706.4	1653.72	3431.13	2209.34	1467.53
MLBGBJ_07460	1614.25	1789.37	1647.76	1952.81	3415.58	1871.32	2918.87	671.43	1434.53	2050.87	892.388	790.748
MLBGBJ_07465	0	0	0	0	0	0	0	0	0	0	0	0
MLBGBJ_07470	0	0	0	0	0	0	0	0	0	0	0	0
MLBGBJ_07475	0	0	0	0	0	0	0	0	0	0	0	0
MLBGBJ_07480	0	0	0	0	0	0	0	0	0	0	0	0
MLBGBJ_07485	0	0	0	0	0	0	0	0	0	0	0	0
MLBGBJ_07490	4.51539	0	3.24681	0	13.5613	0	115.282	0	0	0	39.2369	0
MLBGBJ_07495	897.057	468.024	353.902	551.527	469.97	928.661	741.86	263.379	5319.4	3645.98	438.648	658.181
MLBGBJ_07500	0	0	0	0	0	0	0	0	0	0	0	0
MLBGBJ_07505	0	0	0	0	0	0	0	0	0	0	0	0
MLBGBJ_07510	5698.42	6105.31	6199.78	7041.77	6764.3	6362.75	8363.8	11770.4	3949.87	8610.38	5738.65	6439.94
MLBGBJ_07515	0	0	0	0	0	0	0	0	0	0	0	0
MLBGBJ_07520	6.02052	0	6.49362	0	0	0	0	0	0	0	0	0
MLBGBJ_07525	5.26795	0	11.3638	0	0	0	0	0	0	0	0	0
MLBGBJ_07530	736.009	464.735	542.217	1077.25	577.993	573.572	11.7417	341.279	2101.16	1080.77	756.568	330.253
MLBGBJ_07535	82.7821	365.565	64.9362	91.284	53.7777	397.513	19.2136	0	213.139	276.704	62.3766	39.5374
MLBGBJ_07540	0.752565	0	0	0	0	0	0	0	0	0	0	0
MLBGBJ_07545	115.142	105.748	27.5979	42.0575	96.3322	90.7873	0.533712	148.382	0	0	97.5892	9.30292
MLBGBJ_07550	8.27821	0	0	0	1.87053	0	0	0	0	0	0	0
MLBGBJ_07555	26.3398	43.5136	4.87021	211.244	0	130.666	0.533712	0	0	0	27.164	2.32573
MLBGBJ_07560	280.707	540.125	227.277	1872.04	1463.22	1012.66	487.813	159.511	612.207	1106.82	127.771	137.218
MLBGBJ_07565	462.827	770.089	590.919	656.671	818.824	334.725	767.478	1443.02	615.231	520.855	454.745	272.11
MLBGBJ_07570	3869.69	3431.5	4131.56	4623.46	5018.63	2983.25	2656.82	4395.83	11314.5	5078.33	4149.05	2179.21
MLBGBJ_07575	82.7821	90.063	115.262	299.66	173.024	136.605	1157.09	55.6434	22.6743	0	35.2126	51.166
MLBGBJ_07580	0	0	0	0	0	0	0	0	0	0	0	0
MLBGBJ_07585	496.693	525.199	512.996	224.626	479.79	299.937	81.658	178.059	193.488	1181.69	198.197	441.888
MLBGBJ_07590	130.194	4.30076	238.64	195.95	105.217	84.4237	2.66856	118.706	0	309.258	219.324	58.1432
MLBGBJ_07595	993.386	1050.4	1058.46	1134.12	1420.2	1687.63	1947.52	1609.95	494.301	940.794	1792.82	1790.81
MLBGBJ_07600	2040.96	1649.97	1644.51	2743.3	2024.85	2509.38	1621.42	2155.25	1378.6	2268.97	2523.23	3132.76
MLBGBJ_07605	0	0	0	0	0	0	0	0	0	0	0	0
MLBGBJ_07610	1.50513	33.3942	9.74043	10.0365	17.77	18.2423	46.433	7.41911	4.53487	3.25534	8.04859	6.97719
MLBGBJ_07615	0	0	0	0	0	0	0	0	0	0	0	0
MLBGBJ_07620	0	0	0	0	0	0	0	0	0	0	0	0
MLBGBJ_07625	0	0	0	0	0	0	0	0	0	0	0	0
MLBGBJ_07630	4.51539	20.9978	1.6234	0	96.7998	132.363	0	0	0	0	0	0
MLBGBJ_07635	0	0	0	0	0	0	0	0	0	0	0	0
MLBGBJ_07640	9.78334	29.3464	50.3255	97.0191	36.4753	0	0	0	0	71.6175	23.1397	34.8859
MLBGBJ_07645	0	0	0	0	0	0	0	0	0	0	0	0
MLBGBJ_07650	0.752565	20.2389	1.6234	0.955853	3.27342	20.7877	1.06742	7.41911	0	61.8515	2.01215	4.65146
MLBGBJ_07655	535.826	320.786	521.113	276.72	1101.27	378.422	657.534	753.04	63.4882	745.473	707.27	576.781
MLBGBJ_07660	1812.18	1857.93	1693.21	4149.84	5760.29	3373.55	4269.16	7077.83	3763.94	6051.68	5947.91	5588.73
MLBGBJ_07665	3.01026	1.01194	4.87021	0	1.4029	0.848479	2.66856	7.41911	4.53487	13.0214	5.03037	0
MLBGBJ_07670	0	0	0	0	0	0	0	0	0	0	0	0
MLBGBJ_07675	0	0.252986	0	0	0	0	0.533712	0	0	3.25534	2.01215	0
MLBGBJ_07680	0	0	0	0	0	0.42424	0	0	0	0	0	0
MLBGBJ_07685	0	0	0	0	0	0	0	0	0	0	0	0
MLBGBJ_07690	18.0616	4.04778	25.9745	13.8599	5.14395	1.27272	0	18.5478	68.023	0	17.1033	11.6286
MLBGBJ_07695	447.024	323.569	605.53	254.735	594.828	188.787	260.452	1172.22	52.9068	6.51068	779.707	1102.4
MLBGBJ_07700	392.839	427.546	319.811	812.475	265.615	119.636	463.262	1739.78	0	29.2981	537.244	867.497
MLBGBJ_07705	769.874	682.556	900.99	477.449	946.955	689.814	1923.5	1676.72	1759.53	1709.05	1353.17	658.181
MLBGBJ_07710	371.015	339.001	329.551	173.487	207.629	185.817	248.176	356.117	1.51162	0	158.96	74.4233
MLBGBJ_07715	5.26795	0	9.74043	0	0	0	0	59.3529	0	0	10.0607	0
MLBGBJ_07720	3.76282	5.31271	4.87021	0	10.7555	0.848479	9.07311	14.8382	0	0	26.1579	9.30292
MLBGBJ_07725	6.02052	3.79479	3.24681	9.55853	3.27342	0.42424	0	0	0	3.25534	3.01822	0
MLBGBJ_07730	0	0	0	0	0	0	0	0	0	0	0	0
MLBGBJ_07735	74.5039	6.83062	64.9362	286.756	15.4319	0	3017.61	33.386	1215.35	292.981	91.5527	18.6058
MLBGBJ_07740	5526.08	5615.28	5410.81	6069.19	8811.12	7305.83	4512.54	3906.16	9483.92	5599.19	5748.71	6646.93
MLBGBJ_07745	0	4.30076	0	0.955853	0	0	0	0	0	0	21.1276	0
MLBGBJ_07750	18.0616	0.252986	4.87021	0.477927	0	1.27272	28.8205	0	0	263.683	4.0243	0
MLBGBJ_07755	118.905	36.936	285.719	0	610.727	77.6359	22.9496	74.1911	0	0	36.2187	51.166
MLBGBJ_07760	0	0	0	0	0	0	0	0	0	0	0	0
MLBGBJ_07765	261.14	230.47	248.381	174.443	318.925	63.636	4.80341	779.007	299.301	166.022	98.5953	51.166
MLBGBJ_07770	26.3398	0	32.4681	11.4702	1.87053	77.2116	0	589.82	0	74.8729	226.367	2.32573
MLBGBJ_07775	426.704	273.731	616.894	288.19	499.899	1996.9	339.441	244.831	64.9998	572.94	401.424	409.328
MLBGBJ_07780	647.206	233.759	329.551	361.79	212.305	195.15	0	727.073	415.696	810.58	608.675	979.132
MLBGBJ_07785	228.78	256.781	170.457	102.276	43.0221	159.938	134.495	37.0956	19.6511	0	79.4799	118.612
MLBGBJ_07790	333.386	173.548	368.513	108.967	459.682	18.2423	344.244	96.4485	3.02325	0	102.62	69.7719
MLBGBJ_07795	0	0	0	0	0	0	0	0	0	0	0	0
MLBGBJ_07800	1816.69	714.939	1790.62	968.279	1420.67	685.147	99.2705	463.695	687.789	784.538	455.752	539.569
MLBGBJ_07805	1635.32	786.028	1451.32	1076.77	1284.58	1906.11	947.339	2989.9	1171.51	520.855	2460.86	4677.04
MLBGBJ_07810	556.146	312.438	342.538	101.32	154.319	51.333	114.748	140.963	223.72	55.3408	236.427	76.749
MLBGBJ_07815	413.158	365.312	418.838	326.902	237.557	169.272	131.827	126.125	0	0	311.883	351.185
MLBGBJ_07820	1299.68	838.396	1357.17	1146.55	992.783	1450.05	232.165	1379.96	226.743	1012.41	1187.17	1567.54
MLBGBJ_07825	0	2.52986	0	0	0	0	1.06742	0	1.51162	0	0	0
MLBGBJ_07830	0	0	0	0	0	0	0	0	0	0	0	0
MLBGBJ_07835	206.955	606.155	258.121	89.8502	136.549	128.12	0	2229.44	158.72	0	146.887	51.166
MLBGBJ_07840	0	0	0	0	0	0	0	0	0	0	0	0
MLBGBJ_07845	0	0	0	0	0	0	0	0	0	0	0	0
MLBGBJ_07850	913.614	1007.9	784.104	734.095	975.948	896.843	1461.84	3294.09	1531.27	6380.47	2328.06	2946.7
MLBGBJ_07855	109.122	95.6287	99.0277	296.315	327.342	16.5453	52.3038	89.0294	454.999	9.76603	85.5163	9.30292
MLBGBJ_07860	2731.06	2020.35	3381.55	4175.17	3132.67	2917.92	1798.08	2900.87	1626.51	3580.88	2051.38	1909.42
MLBGBJ_07865	85.7924	91.328	113.638	38.2341	106.62	163.332	0	37.0956	318.953	0	187.13	30.2345
MLBGBJ_07870	21.8244	216.556	4.87021	170.62	10.7555	0	0	11.1287	0	0	9.05467	6.97719
MLBGBJ_07875	464.333	377.708	384.747	91.284	53.7777	70.848	2.66856	74.1911	39.3022	9.76603	199.203	281.413
MLBGBJ_07880	205.45	35.671	129.872	174.443	147.304	91.6358	10.1405	66.772	0	0	176.063	446.54
MLBGBJ_07885	257.377	41.7427	144.483	280.065	462.488	547.693	527.841	200.316	334.069	1054.73	160.972	160.475
MLBGBJ_07890	179.11	135.854	215.913	141.944	3.27342	79.3328	57.1072	152.092	0	195.321	68.413	79.0748
MLBGBJ_07895	1711.33	1405.08	1959.45	2012.07	1248.11	1331.69	1107.45	764.169	897.904	445.982	1719.38	1283.8
MLBGBJ_07900	12.7936	27.3225	42.2085	2.38963	5.61158	0	0.533712	0	0	0	13.079	16.2801
MLBGBJ_07905	773.637	714.686	698.064	453.552	390.94	430.179	21.8822	593.529	1800.34	1178.43	733.428	1311.71
MLBGBJ_07910	1619.52	1729.16	1553.6	1408.45	1530.56	1468.72	3232.16	2678.3	12622.1	2535.91	4959.95	3316.49
MLBGBJ_07915	5909.89	5789.59	5933.54	4659.78	5160.79	5781.11	7967.26	4102.77	6442.54	4261.24	4985.1	5963.17
MLBGBJ_07920	3133.68	2497.23	3422.14	3480.74	2692.16	3224.22	2748.62	3394.24	1688.48	2675.89	2917.61	2655.98
MLBGBJ_07925	510.239	631.453	571.438	1948.51	1571.24	2329.5	12.2754	5393.7	834.416	891.964	1981.97	1721.04
MLBGBJ_07930	2086.11	1979.62	1931.85	1502.6	1160.66	836.176	2530.33	3412.79	544.184	1139.37	3936.77	8930.8
MLBGBJ_07935	3917.85	3470.72	3418.89	4742.47	4837.18	3486.4	2991.46	6391.57	3449.52	5088.1	3445.8	3418.82
MLBGBJ_07940	5815.07	5980.59	6673.82	6158.09	8991.16	7347.83	4818.89	6502.85	10362.2	12422.4	6379.52	10147.2
MLBGBJ_07945	61.7103	33.1412	48.7021	15.2937	50.5042	28.4241	0	63.0625	0	0	54.328	2.32573
MLBGBJ_07950	21.0718	99.9295	24.3511	12.4261	14.029	0	0.533712	0	0	0	33.2004	11.6286
MLBGBJ_07955	0	0	0	0	0	0	0	0	0	0	0	0
MLBGBJ_07960	0	0	1.6234	0	0	0	1.06742	0	0	0	1.00607	2.32573
MLBGBJ_07965	0	0	0	0	0	0	9.60682	0	0	0	1.00607	0
MLBGBJ_07970	230.285	295.994	327.928	392.856	392.811	437.815	243.907	100.158	583.487	266.938	235.421	195.361
MLBGBJ_07975	0	0	0	0	0	0	0	0	0	0	0	0
MLBGBJ_07980	270.923	165.453	232.147	811.042	641.591	337.271	812.31	760.459	81.6277	579.451	489.958	316.299
MLBGBJ_07985	0	0	0	0	0	0	0	0	0	0	0	0
MLBGBJ_07990	0	0.505972	0	0	0	2.54544	5.87083	0	0	0	0	0
MLBGBJ_07995	0	0	0	0	0	0	0	0	0	0	0	0
MLBGBJ_08000	36574.7	42894.3	27739.1	94273.4	120111	85529.7	95108.6	131426	121037	78401.7	81675.1	115561
MLBGBJ_08005	1.50513	0.505972	0	0.477927	0.467632	0.42424	0	0	0	0	2.01215	2.32573
MLBGBJ_08010	0	0	0	0	0	0	0	0	0	0	0	0
MLBGBJ_08015	0	0	17.8575	0	0	0	0	0	0	0	1.00607	46.5146
MLBGBJ_08020	213.728	14.6732	363.643	22.4626	6.54685	0	0	3.70956	10.5814	0	25.1519	16.2801
MLBGBJ_08025	0	0	1.6234	29.6315	0	0	0	0	0	0	0	13.9544
MLBGBJ_08030	509.486	549.739	1045.47	416.274	151.98	147.635	214.552	352.408	111.86	9.76603	229.385	730.279
MLBGBJ_08035	650.216	920.11	779.234	1286.1	1394.48	1734.72	2663.22	31887.4	3079.18	511.089	3191.27	955.875
MLBGBJ_08040	723.215	824.481	519.489	513.771	301.623	571.875	4.80341	300.474	501.859	2968.87	688.155	1116.35
MLBGBJ_08045	5854.96	5837.65	5977.38	5456.49	5834.18	6859.11	4651.84	6565.92	5851.49	5774.98	7358.43	7328.37
MLBGBJ_08050	265.655	610.202	224.03	260.47	217.916	214.665	72.5849	226.283	137.558	19.5321	199.203	548.872
MLBGBJ_08055	1964.19	1841.99	1647.76	1086.33	1950.96	2270.96	5217.04	1405.92	1891.04	3108.85	1553.38	1502.42
MLBGBJ_08060	956.51	1496.92	676.96	2078.5	1857.43	1773.32	1872.8	482.242	607.673	520.855	913.515	1095.42
MLBGBJ_08065	297.263	547.968	282.472	49.7044	83.2385	570.178	172.923	111.287	554.766	380.875	215.3	132.567
MLBGBJ_08070	240.068	104.483	474.034	286.756	130.937	102.666	3.73599	241.121	6.04649	3.25534	169.02	304.67
MLBGBJ_08075	27.8449	55.151	29.2213	43.4913	55.6482	11.4545	0	111.287	0	439.471	52.3159	118.612
MLBGBJ_08080	0	0	0	0	0	0	0	0	0	0	0	0
MLBGBJ_08085	0	0	0	0	0	0	0	0	0	0	0	0
MLBGBJ_08090	0	0	0	0	0	0	0	0	0	0	3.01822	0
MLBGBJ_08095	3119.38	3985.79	2793.88	3093.14	2860.97	2959.07	932.395	2155.25	1166.97	2907.02	3513.21	4274.69
MLBGBJ_08100	1373.43	2239.69	1163.98	1308.56	1341.64	963.448	757.871	1120.29	1463.25	1901.12	1209.3	1781.51
MLBGBJ_08105	7387.18	6524.26	6526.09	10514.9	9665.48	10004.8	9231.09	11180.6	4265.8	7288.71	11878.7	10268.1
MLBGBJ_08110	2098.15	2172.14	1832.82	2528.71	2478.45	1764.41	1235.54	3349.73	6773.58	2330.83	2891.46	3349.05
MLBGBJ_08115	551.63	372.648	469.164	265.249	630.835	366.543	1184.84	396.923	71.0463	442.727	553.341	416.305
MLBGBJ_08120	69.236	68.3062	79.5468	226.059	199.211	16.9696	0	81.6103	169.302	524.11	60.3644	48.8403
MLBGBJ_08125	465.838	204.666	316.564	193.56	26.655	166.302	536.381	29.6765	1.51162	0	41.249	39.5374
MLBGBJ_08130	27.0923	17.709	4.87021	0	0	0	0	0	0	0	0	0
MLBGBJ_08135	566.681	484.468	738.649	44.4472	54.2453	295.695	279.665	96.4485	0	16.2767	171.033	179.081
MLBGBJ_08140	211.471	19.9859	105.521	17.2054	0.467632	6.78784	0	81.6103	0	0	169.02	146.521
MLBGBJ_08145	708.916	822.205	724.038	872.216	1198.54	1934.11	13.3428	281.926	2799.53	71.6175	503.037	1139.61
MLBGBJ_08150	0	0	0	0	0	0	0	0	0	0	0	0
MLBGBJ_08155	0	0	0	0	0	0	0	0	0	0	0	0
MLBGBJ_08160	1489.33	2104.08	1558.47	1313.82	1575.92	2136.9	855.541	1680.43	4279.41	1246.8	1914.56	3297.88
MLBGBJ_08165	30758.8	53932.8	42366	83390.1	78425.1	92789.7	108201	146906	176416	55985.4	50826.9	66080.9
MLBGBJ_08170	435.735	636.513	821.443	1029.45	1357.54	1441.57	10704.1	396.923	37783	439.471	254.537	125.589
MLBGBJ_08175	3667.25	4039.18	3314.99	3916.13	3527.35	3881.37	4648.1	3242.15	7527.88	1468.16	4969	3286.25
MLBGBJ_08180	667.525	1050.15	589.296	775.197	307.702	581.208	947.873	456.276	33.2557	1481.18	697.209	725.627
MLBGBJ_08185	319.088	986.393	431.826	301.094	244.104	391.149	480.341	218.864	1.51162	16.2767	457.764	667.484
MLBGBJ_08190	5888.07	5574.04	5701.4	6843.43	5111.22	4909.3	4065.82	3984.06	1484.41	5029.5	4415.66	6251.56
MLBGBJ_08195	6593.22	4083.95	6850.77	5173.56	5020.96	4608.94	1572.32	3249.57	1733.83	1862.06	1976.94	2225.72
MLBGBJ_08200	0	0	0	0	0	0	0	0	0	0	0	0
MLBGBJ_08205	0	0.252986	0	0	0	0	0	0	0	0	0	0
MLBGBJ_08210	747.297	1153.36	1944.84	1059.56	1098	709.329	49.6352	422.89	234.302	1601.63	329.992	341.882
MLBGBJ_08215	811.265	784.763	665.596	949.64	959.581	1014.36	67.7815	563.853	2258.37	738.963	649.924	951.223
MLBGBJ_08220	11414.9	26640.4	18797.4	22925.7	20392.5	22893.2	51895.5	40130	59917.7	18851.7	20534	40916.5
MLBGBJ_08225	22.5769	16.1911	19.4809	0	15.4319	61.0905	1.06742	59.3529	0	6.51068	40.243	0
MLBGBJ_08230	23.3295	13.1553	50.3255	53.5278	41.6192	11.4545	0	152.092	0	0	41.249	104.658
MLBGBJ_08235	2205.77	2387.43	2050.36	4374.46	4164.26	4725.18	3023.48	4028.58	2522.9	4824.42	4202.37	3472.31
MLBGBJ_08240	3290.21	3339.92	2952.97	3560.08	4730.56	4606.82	3167.05	3891.33	7916.37	4811.4	4074.6	4195.61
MLBGBJ_08245	1.50513	72.86	35.7149	0	7.94974	0.848479	0.533712	0	10.5814	0	12.0729	20.9316
MLBGBJ_08250	2287.04	1346.14	2167.25	6416.17	5938.46	3959.85	8051.05	6209.8	5277.08	940.794	1408.5	676.787
MLBGBJ_08255	236.305	45.0315	483.775	663.362	279.644	293.998	20.2811	237.412	134.534	0	126.765	93.0292
MLBGBJ_08260	0	0	3.24681	0	0	0	0	0	0	0	0	0
MLBGBJ_08265	0	5.05972	0	0	0	0	0	0	0	0	0	0
MLBGBJ_08270	0	0	0	0	0	0	0	0	0	0	0	0
MLBGBJ_08275	2.25769	1.7709	0	0	15.8995	0	0	0	0	0	0	0
MLBGBJ_08280	0	0	0	0	0	0	0	0	0	0	0	0
MLBGBJ_08285	2.25769	12.3963	0	0	4.67632	0	0	0	0	0	0	0
MLBGBJ_08290	4.51539	0	0	0	0	0	0	0	0	0	0	0
MLBGBJ_08295	5.26795	0.505972	8.11702	0	0.935264	0	0	0	0	13.0214	11.0668	0
MLBGBJ_08300	3931.4	3842.86	3496.81	2930.17	3643.79	3250.95	4058.88	2759.91	7091.02	4635.61	4025.3	6251.56
MLBGBJ_08305	337.902	226.423	365.266	758.948	381.12	482.785	241.238	734.492	238.836	263.683	264.597	360.488
MLBGBJ_08310	0	0	0	0	0	0	0	0	0	0	0	0
MLBGBJ_08315	990.376	1404.58	1292.23	1701.9	435.833	1686.78	293.542	771.588	3936.27	1057.99	646.906	751.21
MLBGBJ_08320	97.0809	2.52986	64.9362	96.5412	396.552	94.6055	0	40.8051	0	3.25534	90.5467	106.984
MLBGBJ_08325	681.824	629.935	733.779	626.084	707.059	567.208	451.521	174.349	480.696	306.002	48.2916	4.65146
MLBGBJ_08330	11.2885	0	0	0	0	0	0	0	0	0	0	0
MLBGBJ_08335	0	0	0	0	0	0	0	0	0	0	0	0
MLBGBJ_08340	1.50513	0.252986	0	0.955853	2.80579	0	0	0	0	0	0	0
MLBGBJ_08345	2801.8	3284.01	3039.01	2583.67	2798.31	3921.25	3011.2	2088.48	1445.11	4189.63	1776.73	2481.55
MLBGBJ_08350	0.752565	1.01194	38.9617	0	0	0.848479	0	645.463	0	0	107.65	39.5374
MLBGBJ_08355	438.745	511.032	508.126	316.387	370.364	1005.87	620.174	856.908	4.53487	999.39	611.693	316.299
MLBGBJ_08360	1791.1	1305.41	1599.05	1522.67	1607.25	2020.65	648.46	675.139	795.114	1735.1	1152.96	1583.82
MLBGBJ_08365	3558.13	3332.33	3561.75	3797.13	4283.04	3489.8	4843.97	2203.48	7715.33	3160.94	2177.14	1495.44
MLBGBJ_08370	3756.8	2164.04	2865.31	2966.97	3101.33	4473.61	1277.17	1205.61	3721.62	992.879	2021.2	2207.12
MLBGBJ_08375	1669.19	1021.81	1318.2	2486.65	2833.85	3091.01	1731.36	708.525	6577.07	436.216	790.774	911.686
MLBGBJ_08380	894.047	569.219	745.143	171.098	594.828	378.846	217.755	567.562	2463.95	78.1282	584.529	1446.6
MLBGBJ_08385	0	0	0	0	0	0	0	0	0	0	0	0
MLBGBJ_08390	1841.53	1740.54	2188.35	2321.29	1589.01	2255.26	3889.7	1368.83	4761.61	2151.78	2022.21	2262.93
MLBGBJ_08395	1785.08	1798.73	1993.54	3436.77	3464.68	2963.31	1803.95	608.367	908.486	4531.44	577.487	513.986
MLBGBJ_08400	0	0	0	0	0	0	0	0	0	0	0	0
MLBGBJ_08405	2658.81	1591.28	2832.84	3483.61	4007.14	3536.89	1492.26	2440.89	3012.67	7617.5	3170.14	2381.55
MLBGBJ_08410	0	0	4.87021	0	0	0	408.824	0	96.7439	299.491	21.1276	11.6286
MLBGBJ_08415	1830.24	1882.47	1719.19	1517.42	1748.01	1888.29	1561.11	1049.8	2191.85	2890.74	1705.3	2451.32
MLBGBJ_08420	0	0	0	0	0	0	0	0	0	0	0	0
MLBGBJ_08425	1605.22	1242.16	1131.51	1701.42	1254.19	1374.11	4880.8	1339.15	3334.64	1783.93	1194.21	1141.93
MLBGBJ_08430	1640.59	1919.66	2901.02	1997.73	2629.03	1352.48	5120.97	5456.76	10197.4	1237.03	2849.2	2567.6
MLBGBJ_08435	33.8654	18.468	30.8447	12.4261	3.27342	12.303	10.6742	344.989	4.53487	26.0427	37.2247	6.97719
MLBGBJ_08440	0	0	0	0	0	0	0	0	0	0	0	0
MLBGBJ_08445	4869.1	3415.06	3693.25	3962.49	3944.01	5126.09	4051.41	7912.49	4785.8	2337.34	6879.53	7435.35
MLBGBJ_08450	30.1026	29.8524	87.6639	18.6391	0	0	0	33.386	0	572.94	59.3584	16.2801
MLBGBJ_08455	1509.65	1830.61	1547.1	1612.05	1175.16	1098.78	4960.32	593.529	790.579	1419.33	1200.25	1141.93
MLBGBJ_08460	1041.55	1498.44	719.168	671.965	876.81	727.571	630.848	10846.7	2988.48	432.961	1996.05	744.233
MLBGBJ_08465	112.132	70.8361	157.47	33.9328	128.599	35.6361	0.533712	29.6765	0	0	66.4009	27.9087
MLBGBJ_08470	726.225	495.6	732.156	519.984	910.479	114.969	2288.02	341.279	1.51162	29.2981	292.768	360.488
MLBGBJ_08475	0	0	0	0	0	0	0	0	0	0	0	0
MLBGBJ_08480	1025.75	541.39	956.185	1202.46	629.433	1389.39	108.877	1628.5	2092.09	1044.96	577.487	786.096
MLBGBJ_08485	18306.9	20457.7	18643.2	7454.7	7241.75	6991.05	20902.3	65785.3	19064.6	3828.28	5750.72	5235.22
MLBGBJ_08490	524.538	164.188	569.815	103.71	450.797	827.692	658.601	378.375	338.604	800.814	208.257	365.139
MLBGBJ_08495	2679.13	2394.26	2688.36	4278.4	3980.02	5739.11	866.215	8327.96	9272.3	4560.73	4748.67	4365.39
MLBGBJ_08500	52.6795	175.572	103.898	42.0575	288.997	78.0601	238.569	3.70956	328.022	0	5.03037	6.97719
MLBGBJ_08505	1580.39	2483.06	2702.97	887.988	780.01	1840.35	1933.11	1691.56	701.393	1842.52	566.42	1060.53
MLBGBJ_08510	21661.1	16496.5	16826.6	71972.4	69824	58120	70364.1	75333.7	39518.4	26221.8	29083.6	38900.1
MLBGBJ_08515	8741.79	9307.61	9376.79	7007.36	8805.04	9239.94	13774.6	10375.6	5475.1	8281.59	8269.93	10170.4
MLBGBJ_08520	1369.67	2347.2	1271.13	782.844	1053.11	1337.2	518.235	1583.98	1907.67	843.134	1179.12	846.565
MLBGBJ_08525	1466.75	1151.85	1081.19	1713.37	1534.77	1060.18	998.576	949.647	557.789	797.559	968.849	588.409
MLBGBJ_08530	0	0	0	0	0	0	0	0	0	0	0	0
MLBGBJ_08535	0	0	0	0	0	0	0	0	0	0	0	0
MLBGBJ_08540	33.1129	29.3464	43.8319	0	0	0	0	0	0	0	0	0
MLBGBJ_08545	2053	1300.35	2217.57	2452.72	2940.94	2928.1	2739.55	3167.96	2468.48	2952.6	2895.48	1814.07
MLBGBJ_08550	2105.68	2589.57	2683.49	1616.35	1820.02	2577.68	2805.73	1350.28	1732.32	1171.92	1347.13	1051.23
MLBGBJ_08555	2699.45	2321.4	2831.22	3180.12	2050.1	2223.02	1336.42	1446.73	1801.85	2698.68	2311.96	2135.02
MLBGBJ_08560	2868.78	2281.93	2128.28	3538.57	5064.92	3390.52	5624.79	5100.64	2879.64	5696.85	4278.83	5116.6
MLBGBJ_08565	3942.69	3031.78	3144.53	8324.53	6899.91	5432.81	9590.81	4681.46	5615.68	6230.73	7176.33	7933.06
MLBGBJ_08570	3537.81	2630.04	2279.26	4937.46	5566.69	5114.21	5312.57	6643.82	6043.47	6598.58	5974.07	6458.55
MLBGBJ_08575	60.2052	70.8361	100.651	12.904	21.0434	31.3937	0	51.9338	0	0	92.5588	386.071
MLBGBJ_08580	1483.31	1859.7	1714.32	1607.27	1449.19	2208.17	95.0008	3249.57	5366.26	1220.75	1982.97	1223.33
MLBGBJ_08585	3482.87	2888.59	3238.69	3045.35	2769.78	3472.83	2899.13	9017.93	6675.33	2503.36	4464.96	6200.39
MLBGBJ_08590	1462.23	1678.06	1811.72	2286.88	980.624	3113.07	3666.6	2114.45	4332.31	2568.47	1870.29	2844.37
MLBGBJ_08595	106.112	47.8144	152.6	24.3743	103.347	41.1513	9.60682	126.125	0	384.13	157.954	111.635
MLBGBJ_08600	5984.4	5244.15	5912.44	7006.88	6783	4791.36	4084.5	3891.33	7100.09	3512.51	4486.08	3679.3
MLBGBJ_08605	2014.62	1828.33	1951.33	1631.16	2459.74	2528.04	3120.62	1724.94	1070.23	1686.27	1872.3	1404.74
MLBGBJ_08610	6962.73	7038.58	5850.75	4568.98	6072.67	6376.32	8416.64	4930	7816.6	7278.95	5493.16	5256.15
MLBGBJ_08615	1654.89	1843	2077.96	938.648	995.588	1159.45	1621.95	1431.89	83.1393	2112.72	1259.6	1841.98
MLBGBJ_08620	1708.32	2085.36	1811.72	753.212	1616.14	2335.86	770.147	957.066	1286.39	306.002	1357.19	1721.04
MLBGBJ_08625	11975.6	10615.3	9298.86	10255.8	8902.31	9592.06	6171.85	16170	7816.6	7864.91	11902.9	11740.3
MLBGBJ_08630	5927.2	7343.68	5672.18	8050.2	8025.5	8182.31	8086.81	2084.77	5529.52	7135.71	2076.54	2228.05
MLBGBJ_08635	2460.89	2296.35	2422.12	1800.35	2044.95	2309.99	1580.32	2129.29	229.767	1770.91	1467.86	1614.06
MLBGBJ_08640	860.182	1002.58	754.883	742.698	917.961	539.209	1965.66	270.798	164.767	283.215	752.543	1102.4
MLBGBJ_08645	5120.45	4247.13	4508.19	5114.77	5743.46	5503.66	2387.83	3546.34	9121.13	5221.57	4785.89	3814.2
MLBGBJ_08650	0	0	0	0	0	0	0	0	0	0	0	0
MLBGBJ_08655	0	0	0	0	0	0	0	33.386	0	0	0	0
MLBGBJ_08660	0	0	0	0	0	0	0	0	0	0	0	0
MLBGBJ_08665	3305.27	3979.72	3480.58	2307.91	2664.1	3384.16	954.278	2908.29	2199.41	787.793	2663.08	3602.55
MLBGBJ_08670	670.535	820.94	558.451	1148.94	978.754	1003.75	709.304	300.474	13.6046	797.559	190.148	158.15
MLBGBJ_08675	1219.91	590.975	913.977	1204.38	859.507	1066.54	1267.03	114.996	1992.32	973.347	249.506	246.527
MLBGBJ_08680	94.0706	109.037	245.134	85.5489	9.35264	134.06	1.06742	111.287	0	6.51068	42.2551	27.9087
MLBGBJ_08685	0	0	0	0	0	0	0	0	0	0	0	0
MLBGBJ_08690	0	0	0	0	0	0	0	0	0	0	0	0
MLBGBJ_08695	86.545	8.85451	12.9872	0	3.74106	2.96968	45.8993	7.41911	133.023	432.961	40.243	60.4689
MLBGBJ_08700	0	0	0	0	0	0	0	0	0	0	0	0
MLBGBJ_08705	742.029	714.939	665.596	712.111	631.771	569.33	0	441.437	2761.74	0	413.496	741.907
MLBGBJ_08710	60.9578	6.07166	118.509	26.286	62.6627	9.33327	0	63.0625	0	0	38.2308	130.241
MLBGBJ_08715	0	0	0	0	0	0	0	0	0	0	0	0
MLBGBJ_08720	1020.48	641.826	1079.56	864.091	1265.88	573.572	1666.25	448.856	255.464	1836.01	775.683	758.188
MLBGBJ_08725	27.0923	38.2009	92.5341	0.955853	0	0	5.33712	0	0	0	25.1519	81.4005
MLBGBJ_08730	0	0	0	0	0	0	0	0	0	0	11.0668	0
MLBGBJ_08735	94.0706	274.237	131.496	97.497	187.988	195.575	0	140.963	0	29.2981	203.227	151.172
MLBGBJ_08740	0	0	0	0	0	0	0	0	0	0	0	0
MLBGBJ_08745	1462.99	1325.9	1482.17	2005.86	1790.56	960.903	5786.51	2014.29	102.79	1383.52	1462.83	862.845
MLBGBJ_08750	1780.57	1157.66	1616.91	2544	2372.76	1593.44	2880.45	4892.91	1011.28	2669.38	2061.45	1495.44
MLBGBJ_08755	1837.76	3407.97	2237.05	1682.78	1265.88	1706.72	1639.03	1268.67	1298.48	1136.11	1591.61	2158.28
MLBGBJ_08760	0	0	0	0	0	0	0	0	0	0	0	0
MLBGBJ_08765	437.24	307.884	910.73	968.279	545.259	550.239	108.877	229.993	2226.62	1888.1	393.375	1100.07
MLBGBJ_08770	363.489	432.353	371.76	349.842	180.974	205.756	528.375	163.221	580.463	6.51068	289.749	155.824
MLBGBJ_08775	27.0923	0	6.49362	0	1.4029	2.96968	0	0	0	0	0	0
MLBGBJ_08780	0	0	12.9872	0	0	0	0	0	0	0	0	0
MLBGBJ_08785	1788.09	1631	1862.05	1005.56	1271.02	692.783	1154.95	2333.31	1491.97	2467.55	876.291	846.565
MLBGBJ_08790	0	0	0	0	0	0	0	0	0	0	0	0
MLBGBJ_08795	408.643	353.674	303.577	364.658	625.692	134.908	30.9553	1001.58	1582.67	3571.11	269.628	258.156
MLBGBJ_08800	2276.51	2822.82	4060.14	1814.21	3014.36	1959.56	3322.36	8339.08	3136.62	4684.44	2154	2237.35
MLBGBJ_08805	48.1642	23.2747	25.9745	95.1074	285.723	1.69696	0	14.8382	0	0	59.3584	44.1888
MLBGBJ_08810	1860.34	1475.41	1892.89	1986.74	1761.57	927.812	1023.66	1717.52	7901.25	784.538	1385.36	1779.18
MLBGBJ_08815	0	0	0	0	0	0	0	0	0	0	0	0
MLBGBJ_08820	9415.34	12320.9	7930.33	4605.3	5217.84	7157.77	7714.81	18848.3	11009.2	7243.14	12870.7	14000.9
MLBGBJ_08825	1.50513	0	0	0	3.74106	0	0	0	0	351.577	0	2.32573
MLBGBJ_08830	2.25769	0.252986	4.87021	5.73512	0	0	0	0	0	0	2.01215	0
MLBGBJ_08835	5.26795	29.5994	14.6106	0	58.9216	0	0	0	0	0	34.2065	6.97719
MLBGBJ_08840	1324.51	1313.5	1594.18	1993.43	2032.33	1017.33	1376.98	1617.37	5630.8	3515.77	1300.85	758.188
MLBGBJ_08845	5396.64	4093.06	5306.91	4720	6573.5	5411.18	8413.97	8305.7	13660.5	6806.92	8907.78	12505.4
MLBGBJ_08850	3591.24	3702.96	2876.67	6636.97	6456.59	4556.33	976.16	2362.99	7988.93	4440.29	2934.72	3056.01
MLBGBJ_08855	3267.64	3872.96	3516.29	2023.54	2015.03	1877.26	6602.55	3364.57	4348.94	5970.3	3164.1	3707.21
MLBGBJ_08860	657.742	449.809	654.232	321.167	689.289	404.725	654.331	571.272	893.369	1621.16	1201.25	779.119
MLBGBJ_08865	429.715	298.018	279.226	179.222	213.24	428.906	0	14.8382	256.976	94.4049	148.899	139.544
MLBGBJ_08870	3.76282	72.607	0	0	0	0	0	3.70956	0	0	41.249	9.30292
MLBGBJ_08875	1627.05	938.831	1457.82	1237.83	1737.72	1136.54	2654.15	1220.44	965.927	563.174	1657	1297.76
MLBGBJ_08880	2281.02	2332.53	2058.48	2538.75	1390.27	2188.65	1081.3	1146.25	639.417	2008.55	2218.39	1634.99
MLBGBJ_08885	200.182	172.789	219.16	88.8944	158.06	442.058	0	229.993	1.51162	0	227.373	276.762
MLBGBJ_08890	580.98	185.692	264.615	308.741	229.14	365.27	2201.56	571.272	488.254	107.426	1224.39	451.191
MLBGBJ_08895	30.1026	43.2606	86.0404	49.2264	24.7845	2.1212	0.533712	126.125	49.8836	52.0855	23.1397	53.4918
MLBGBJ_08900	7475.98	7535.19	7664.09	14517	13628.2	15387.6	25005.5	26022.5	31444.8	17149.1	8551.63	17238.3
MLBGBJ_08905	15.8039	0	11.3638	12.4261	122.987	5.51512	0	7.41911	0	0	44.2673	6.97719
MLBGBJ_08910	114.39	174.813	79.5468	223.192	101.476	38.1816	4.2697	66.772	0	0	57.3462	186.058
MLBGBJ_08915	48.1642	146.479	73.0532	0	7.48211	0	0.533712	3.70956	0	16.2767	39.2369	118.612
MLBGBJ_08920	166.317	141.166	99.0277	88.4164	177.233	83.5752	54.9724	152.092	211.627	0	174.051	197.687
MLBGBJ_08925	0	0	0	0	0	0	0	0	0	0	0	0
MLBGBJ_08930	8917.14	7552.65	6751.74	7345.73	9264.26	8058.86	9239.09	10909.8	16413.2	13695.2	9096.92	14596.3
MLBGBJ_08935	684.834	486.745	597.413	1371.17	1050.3	902.358	671.944	842.069	417.208	807.325	644.893	848.891
MLBGBJ_08940	0	0	0	0	0	0	0	0	0	0	0	0
MLBGBJ_08945	0	0	0	0	0	0	0	0	0	0	0	0
MLBGBJ_08950	0	0.505972	0	0	0	0	0	0	0	0	0	0
MLBGBJ_08955	240.821	231.735	198.055	106.1	365.221	163.757	322.362	92.7389	1049.07	419.939	78.4738	55.8175
MLBGBJ_08960	10526.9	10744.8	9368.67	5543.95	6834.91	8090.68	10602.7	18366	4586.27	5592.68	9782.06	9042.43
MLBGBJ_08965	2092.88	2491.15	2160.75	1818.03	2195.53	1797.08	4271.83	1368.83	4113.13	3271.62	1961.84	1602.43
MLBGBJ_08970	3199.91	2570.09	2543.88	2101.44	3603.1	1900.59	2746.48	2715.4	2811.62	1139.37	2628.87	2083.85
MLBGBJ_08975	675.803	300.041	290.589	195.472	332.486	362.301	1850.91	508.209	1290.93	774.771	805.865	627.947
MLBGBJ_08980	2320.16	4559.31	2974.08	2550.69	4005.74	2356.23	6195.33	7400.57	2447.32	4557.48	3807.99	3065.31
MLBGBJ_08985	1365.91	2805.62	1571.46	1464.37	2513.52	2220.89	3213.48	701.106	1139.76	1422.58	1638.89	1165.19
MLBGBJ_08990	3904.31	3960.5	3758.18	2981.31	2741.26	2897.56	3295.67	5367.73	3537.2	6207.94	4989.12	3307.19
MLBGBJ_08995	2787.5	3682.97	2573.1	2647.24	2152.04	3120.71	6883.82	2021.71	1942.44	2825.64	2565.49	2046.64
MLBGBJ_09000	1271.08	1102.01	1188.33	1226.36	1441.24	1471.69	828.855	719.654	2148.02	413.428	1585.57	8177.26
MLBGBJ_09005	83.5347	24.2867	77.9234	10.0365	54.2453	17.8181	0	25.9669	0	0	33.2004	32.5602
MLBGBJ_09010	0	0	0	0	0	0	0	0	0	0	0	0
MLBGBJ_09015	2693.43	4408.53	3147.78	1808.95	1551.14	1690.17	5150.86	2433.47	2684.64	3851.07	2795.88	1986.17
MLBGBJ_09020	27.0923	9.86646	16.234	0.477927	0	0	0	29.6765	0	0	38.2308	11.6286
MLBGBJ_09025	0	0	0	0	0	0	0	0	0	0	0	0
MLBGBJ_09030	0	0	0	0	0	0	0	0	0	0	0	0
MLBGBJ_09035	0	0	0	0	0	0	0	0	0	0	0	0
MLBGBJ_09040	0	0	0	0	0	0	0	0	0	0	0	0
MLBGBJ_09045	0	0	0	0	0	0	0	0	0	0	0	0
MLBGBJ_09050	0	0	0	0	0	0	0	0	0	0	0	0
MLBGBJ_09055	0	0	0	0	0	0	0	0	0	0	0	0
MLBGBJ_09060	0	0	0	0	0	0	0	0	0	0	0	0
MLBGBJ_09065	688.597	696.218	487.021	184.48	666.843	396.664	2834.55	263.379	98.2555	957.071	585.535	348.859
MLBGBJ_09070	1499.11	1645.17	2259.78	3568.2	1012.89	1285.02	1493.86	2585.56	3218.25	833.368	3003.13	2583.88
MLBGBJ_09075	57.1949	158.875	87.6639	67.3877	52.3748	171.393	0	25.9669	0	0	48.2916	34.8859
MLBGBJ_09080	3537.81	3484.38	3243.56	4250.2	3786.88	4245.79	4504	4084.22	2952.2	3479.96	3433.73	3351.38
MLBGBJ_09085	0	0	0	0	0	8.48479	0	0	0	0	0	0
MLBGBJ_09090	148.255	348.868	160.717	100.365	52.8424	0	14.4102	0	0	0	7.04252	0
MLBGBJ_09095	2336.71	1913.08	1897.76	1764.98	2040.28	1574.35	817.647	1854.78	2459.41	1347.71	1817.98	2128.04
MLBGBJ_09100	2459.38	2459.53	2176.99	2741.39	2709.93	2951.44	216.153	1962.36	3083.71	1611.39	2564.48	2048.97
MLBGBJ_09105	1242.48	1932.56	1616.91	1591.5	2467.23	1786.9	489.414	845.779	1603.83	1816.48	886.351	979.132
MLBGBJ_09110	11311.1	9880.62	12641.5	12049	13518.8	12229.6	13387.1	17902.3	9412.88	14258.4	14080	11977.5
MLBGBJ_09115	7095.94	5075.91	7139.73	11498.4	15409.9	13534.5	7908.55	9403.73	9021.37	6598.58	6225.59	5067.76
MLBGBJ_09120	398.859	339.76	407.475	549.138	535.439	338.968	524.105	426.599	760.347	221.363	354.138	437.237
MLBGBJ_09125	1668.44	1099.98	1435.09	2843.19	2671.11	2634.95	2272.55	608.367	7890.67	319.024	1553.38	1895.47
MLBGBJ_09130	770.627	580.856	858.781	1436.65	1332.28	752.177	1720.69	549.014	3413.25	1731.84	849.127	590.735
MLBGBJ_09135	17891.5	12529.9	17139.9	18466.6	15936	16550	23731.5	22895.4	18432.7	17344.5	18699.9	23787.6
MLBGBJ_09140	0	0	0	0	0	0	0	0	0	0	0	0
MLBGBJ_09145	0	0	0	0	0	0	0	0	0	0	0	0
MLBGBJ_09150	0	0.252986	0	0	0	0	0	0	0	0	0	0
MLBGBJ_09155	1.50513	0	8.11702	0	0	0	0	0	0	0	0	0
MLBGBJ_09160	129.441	46.8024	183.445	48.2706	66.4037	140.848	0	92.7389	0	0	412.49	18.6058
MLBGBJ_09165	0	0	0	0	0	0	0	0	0	0	0	0
MLBGBJ_09170	190.399	96.1347	162.34	45.881	65.9361	22.9089	548.656	159.511	0	0	64.3887	34.8859
MLBGBJ_09175	22.5769	0.252986	25.9745	0	0	0	0	0	1.51162	162.767	9.05467	11.6286
MLBGBJ_09180	496.693	209.978	573.062	702.552	549.468	845.934	1410.07	18.5478	64.9998	400.407	166.002	444.214
MLBGBJ_09185	124.926	16.4441	137.989	119.004	33.6695	0	0	66.772	0	0	173.045	53.4918
MLBGBJ_09190	0	0	0	0	0	0	0	0	0	0	0	0
MLBGBJ_09195	3.01026	0	4.87021	0	15.4319	0	0	0	0	0	0	0
MLBGBJ_09200	0	92.0869	12.9872	0	0	0	0	0	0	0	0	0
MLBGBJ_09205	0	0	0	0	0	0	0	0	0	0	0	0
MLBGBJ_09210	41.3911	75.1369	120.132	172.532	22.4463	72.9692	2.13485	25.9669	105.814	0	6.03644	18.6058
MLBGBJ_09215	0	7.58958	0	58.785	0	0	0	0	0	0	0	102.332
MLBGBJ_09220	6.77308	59.4517	21.1043	2.38963	1.4029	2.1212	6.40455	0	0	6.51068	0	0
MLBGBJ_09225	4828.46	5382.78	5092.62	4552.73	4408.83	3734.16	3408.82	9233.09	4383.71	6878.54	9985.28	8619.15
MLBGBJ_09230	1031.77	1062.29	633.128	963.5	985.3	481.088	953.21	2567.01	285.697	423.195	860.193	827.959
MLBGBJ_09235	3385.79	2342.14	3435.12	1761.64	3092.92	2144.11	460.06	1079.48	296.278	1520.24	1241.5	530.266
MLBGBJ_09240	76.0091	5.56569	97.4043	4.77927	30.3961	92.06	0	7.41911	1.51162	0	59.3584	316.299
MLBGBJ_09245	155.781	147.238	680.207	172.054	505.51	361.028	29.8879	723.364	1.51162	553.408	155.941	53.4918
MLBGBJ_09250	33.8654	51.6092	1.6234	0	2.80579	0	8.5394	0	0	0	95.577	48.8403
MLBGBJ_09255	218.244	28.3344	112.015	124.739	192.664	196.423	0	174.349	1244.07	0	699.221	704.696
MLBGBJ_09260	1846.79	1351.7	1391.26	1306.65	1625.02	1832.29	927.592	597.239	324.999	55.3408	1592.62	1367.53
MLBGBJ_09265	3808.73	4392.6	5758.22	4219.61	5234.67	5825.66	6014.4	5130.32	5227.19	2435	4881.47	3553.71
MLBGBJ_09270	2978.65	2551.62	2694.85	2934.47	3986.56	2880.16	642.59	2377.83	1854.76	2653.1	4119.87	3137.41
MLBGBJ_09275	2462.39	1505.52	1991.92	2245.78	2130.06	2396.95	5204.76	4596.14	211.627	221.363	5131.98	5058.46
MLBGBJ_09280	1.50513	0	0	0	1.87053	0	0	0	0	0	0	0
MLBGBJ_09285	0	0	0	0	0	0	0	0	0	0	0	0
MLBGBJ_09290	0	0	0	0	0	0	0	0	0	0	0	0
MLBGBJ_09295	0	0	0	0	0	0	0	0	0	0	0	0
MLBGBJ_09300	0	0	0	0	0	0	0	0	0	0	0	0
MLBGBJ_09305	1624.04	1807.08	1857.17	1276.06	1415.05	1260.84	1223.8	2259.12	3293.83	2011.8	2473.94	8837.77
MLBGBJ_09310	287.48	766.295	266.238	420.575	71.0801	282.968	130.226	74.1911	303.836	208.342	86.5224	167.452
MLBGBJ_09315	501.208	450.568	548.711	389.988	346.048	271.089	27.753	894.003	4921.85	91.1496	670.045	369.791
MLBGBJ_09320	310.057	412.367	461.047	365.136	240.83	362.301	1742.57	70.4816	510.929	0	282.707	179.081
MLBGBJ_09325	61.7103	17.2031	305.2	292.491	138.419	565.087	0	148.382	0	0	57.3462	176.755
MLBGBJ_09330	0	0	8.11702	0	5.14395	5.51512	0	0	1.51162	0	13.079	0
MLBGBJ_09335	1338.06	2316.59	2079.58	2388.68	2850.68	2783.86	618.573	975.614	991.625	1292.37	1111.71	688.416
MLBGBJ_09340	118.905	97.3996	258.121	449.251	89.3177	221.877	30.4216	11.1287	0	107.426	17.1033	32.5602
MLBGBJ_09345	4966.93	5372.66	7287.46	4588.57	1800.85	2590.83	2036.11	1669.3	5890.8	1403.05	947.722	953.549
MLBGBJ_09350	971.561	1573.32	1196.45	1096.84	847.817	1123.39	616.971	608.367	340.115	214.853	932.631	1693.13
MLBGBJ_09355	414.663	345.326	199.679	62.1305	191.729	72.9692	2.66856	170.64	804.184	738.963	226.367	239.55
MLBGBJ_09360	29.35	22.7687	19.4809	63.5642	25.2521	14.4242	432.307	0	0	0	0	27.9087
MLBGBJ_09365	1034.78	489.781	1118.53	1210.11	1047.03	902.782	335.171	723.364	214.651	690.133	1223.39	1225.66
MLBGBJ_09370	713.432	455.122	827.936	592.629	576.123	960.054	860.344	1157.38	504.882	169.278	580.505	895.406
MLBGBJ_09375	1673.7	1496.16	2084.45	3400.45	2891.37	1757.2	1792.74	6658.66	3807.78	4518.42	2533.29	1339.62
MLBGBJ_09380	2086.86	2073.73	1556.85	2186.51	2994.25	1861.99	1128.27	1231.57	913.02	1578.84	2646.98	3190.9
MLBGBJ_09385	0	0	0	0	0	0	0	0	0	0	0	0
MLBGBJ_09390	97.8334	55.9099	71.4298	80.7696	107.555	79.3328	392.279	192.897	0	3.25534	14.085	18.6058
MLBGBJ_09395	729.988	485.48	678.583	629.907	461.085	472.179	3431.24	1027.55	10318.3	1862.06	633.827	627.947
MLBGBJ_09400	90.3078	47.8144	102.274	2.38963	85.5766	43.6967	0	100.158	263.022	81.3836	111.674	348.859
MLBGBJ_09405	0	0	0	0	0	0	0	0	0	0	0	0
MLBGBJ_09410	0	0	0	0	0	0	0	0	0	0	0	0
MLBGBJ_09415	0	0	0	0	0	0	0	0	0	0	0	0
MLBGBJ_09420	0	0	0	0	0	0	0	0	0	0	0	0
MLBGBJ_09425	0	0	0	0	0	0	0	0	0	0	0	0
MLBGBJ_09430	0	0	0	0	0	0	0	0	0	0	0	0
MLBGBJ_09435	0	0	0	0	0	0	0	0	0	0	0	0
MLBGBJ_09440	6670.74	7464.61	6537.45	6937.58	7929.17	6339.41	7129.33	11785.3	5933.12	8447.61	8785.04	11249.5
MLBGBJ_09445	0	0	1.6234	0	0	0	0	0	0	0	1.00607	0
MLBGBJ_09450	143.74	197.582	193.185	3.34549	40.2163	0	0	14.8382	0	0	136.826	260.482
MLBGBJ_09455	1216.9	1417.73	1009.76	1440.47	1672.25	1750.84	1066.36	2162.67	1702.09	2223.4	1042.29	702.37
MLBGBJ_09460	194.162	104.483	172.081	189.259	309.105	262.18	0	140.963	142.093	192.065	270.634	90.7034
MLBGBJ_09465	139.977	119.156	300.33	147.201	15.8995	24.1817	0	18.5478	0	74.8729	140.85	86.052
MLBGBJ_09470	52.6795	152.804	50.3255	740.786	64.0656	111.999	0	7.41911	0	0	36.2187	0
MLBGBJ_09475	1942.37	1714.99	2227.31	2156.41	2405.97	1224.78	1938.44	1628.5	2217.55	4440.29	3680.22	2202.47
MLBGBJ_09480	2483.46	2270.04	2527.64	2307.91	1744.27	1530.66	209.215	2693.14	1916.74	1722.08	2492.05	2751.34
MLBGBJ_09485	676.556	1031.17	659.102	682.957	846.881	1571.81	789.36	534.176	2320.34	1100.31	813.914	623.295
MLBGBJ_09490	186.636	105.242	128.249	759.425	50.0366	356.786	0	7.41911	385.464	0	115.699	65.1204
MLBGBJ_09495	720.957	1128.06	1116.9	909.017	864.184	645.693	1193.91	600.948	83.1393	29.2981	1017.14	1314.04
MLBGBJ_09500	0	0	0	0	0	0	0	0	0	0	0	0
MLBGBJ_09505	15.8039	16.4441	66.5596	21.0288	0.467632	31.3937	3.73599	85.3198	0	0	36.2187	4.65146
MLBGBJ_09510	4345.31	4317.46	3728.96	4911.17	4637.97	5050.57	1281.98	5241.6	15240.2	5381.08	6738.68	7146.96
MLBGBJ_09515	83.5347	118.65	76.3	230.839	130.002	0	0	0	3.02325	201.831	184.112	90.7034
MLBGBJ_09520	35.3706	0	9.74043	0	0	13.5757	0	0	0	0	6.03644	2.32573
MLBGBJ_09525	766.111	792.099	865.275	1059.09	642.994	439.088	731.72	3167.96	1395.23	927.773	1727.43	2267.59
MLBGBJ_09530	5.26795	0	32.4681	0.477927	23.3816	0	0	0	281.162	0	32.1944	230.247
MLBGBJ_09535	101.596	133.071	180.198	87.4606	137.016	55.5754	0.533712	44.5147	52.9068	0	132.802	55.8175
MLBGBJ_09540	106.864	55.4039	107.145	0	14.4966	0	0	3.70956	0	0	4.0243	0
MLBGBJ_09545	337.149	1201.68	525.983	383.297	606.519	358.907	26.1519	541.595	12.093	9.76603	285.725	260.482
MLBGBJ_09550	0	0	0	0	0	0	0	0	0	0	0	0
MLBGBJ_09555	397.354	96.1347	405.851	165.841	266.55	304.18	198.541	356.117	471.626	3.25534	408.466	106.984
MLBGBJ_09560	7.52565	0	0	0	0	19.515	0	0	0	0	0	0
MLBGBJ_09565	0	0	0	0	0	0	0	0	0	0	0	0
MLBGBJ_09570	0	0	0	0	0	0	0	0	0	0	0	0
MLBGBJ_09575	0	0	0	0	0	0	0	0	0	0	0	0
MLBGBJ_09580	59.4526	0	6.49362	0	0	0	0	0	12.093	0	4.0243	0
MLBGBJ_09585	2627.96	4291.15	2467.58	1680.87	1498.76	1764.84	1956.59	1992.03	2465.46	3486.47	2295.86	4849.14
MLBGBJ_09590	2910.92	3491.97	3722.47	3807.64	4521.07	4638.21	1422.88	3984.06	6395.68	4336.12	3370.35	3186.25
MLBGBJ_09595	18.8141	146.985	3.24681	30.5873	0	40.3028	0	18.5478	0	0	9.05467	0
MLBGBJ_09600	911.356	728.6	1308.46	1215.85	1111.56	1784.78	185.732	797.555	1346.86	1357.48	1383.35	634.924
MLBGBJ_09605	4865.33	5305.62	8592.68	5186.46	4863.84	5837.54	2357.94	4373.57	8409.16	7350.56	6211.5	5849.21
MLBGBJ_09610	906.841	1038	834.43	945.817	1191.53	1385.57	781.888	1999.45	2980.92	1061.24	1120.77	674.461
MLBGBJ_09615	12438.4	15903.5	11508.3	12032.8	12568.1	14409.3	15139.8	17464.6	63252.4	13102.8	17633.5	21299
MLBGBJ_09620	30.8552	7.58958	3.24681	0	0	97.1509	41.6296	3.70956	0	0	1.00607	0
MLBGBJ_09625	2655.05	2177.45	2433.48	3333.06	3514.72	2090.23	1193.38	2837.81	2066.39	2132.25	2870.33	2214.09
MLBGBJ_09630	176.853	20.2389	199.679	26.7639	79.9651	37.7573	2.13485	181.768	0	0	66.4009	100.006
MLBGBJ_09635	478.631	448.291	996.77	387.121	424.142	797.995	6517.69	92.7389	6537.77	3138.15	360.175	914.011
MLBGBJ_09640	429.715	243.626	535.724	201.207	73.8858	96.3024	10.1405	129.834	4.53487	3.25534	281.701	234.899
MLBGBJ_09645	9823.23	7455.25	8670.6	11933.4	11990.6	10830.8	14549.5	7816.04	13991.6	13272	12047.7	8521.47
MLBGBJ_09650	42.1436	16.6971	40.5851	0	44.425	0	421.633	14.8382	324.999	0	58.3523	2.32573
MLBGBJ_09655	5328.91	3508.41	5162.43	4492.51	6785.81	4054.03	9217.74	4028.58	87024.2	7939.78	4001.16	4014.21
MLBGBJ_09660	20.3193	19.2269	43.8319	108.967	145.901	7.63631	469.667	0	0	0	19.1154	9.30292
MLBGBJ_09665	1366.66	2035.53	1173.72	1169.49	1455.74	1082.66	458.459	508.209	299.301	1552.8	1149.94	1632.66
MLBGBJ_09670	12545.3	9266.63	11005.1	11853.1	14307.7	17211	9156.9	8001.51	14593.2	9811.6	12593	11282.1
MLBGBJ_09675	5034.66	2610.82	3724.09	5096.13	4217.1	4838.88	4771.92	2618.95	2873.6	3141.41	3147	2630.4
MLBGBJ_09680	9569.62	7149.39	9428.73	11875	14679.9	11798.1	13578.2	8224.09	11173.9	6904.58	11284.1	8535.42
MLBGBJ_09685	4971.44	4589.93	5118.59	4525.01	4272.75	4465.12	3722.11	5927.87	6812.89	8942.43	8246.79	6421.34
MLBGBJ_09690	4601.93	3304.5	3959.48	3627.46	2596.29	4835.06	10398.8	3256.99	45342.7	2835.4	2916.61	1925.7
MLBGBJ_09695	237.811	483.456	266.238	511.382	250.183	211.696	77.922	107.577	173.837	729.197	77.4677	125.589
MLBGBJ_09700	1714.34	1098.97	1792.24	1723.4	1203.68	1052.54	658.067	927.389	637.905	2711.7	1391.4	965.177
MLBGBJ_09705	12.041	0	0	1.91171	0	41.5755	0	0	0	0	0	0
MLBGBJ_09710	4441.64	5451.34	4970.87	8973.07	8825.15	8126.31	7643.83	6020.61	6084.28	8965.21	5983.12	5977.12
MLBGBJ_09715	366.499	93.0989	331.175	172.532	452.668	207.029	0	66.772	0	0	14.085	197.687
MLBGBJ_09720	1338.06	1533.1	1683.47	726.926	1129.33	398.361	707.702	1161.09	83.1393	843.134	1722.4	1907.1
MLBGBJ_09725	29.35	2.27687	37.3383	3.34549	10.2879	95.8782	0	14.8382	1.51162	0	25.1519	2.32573
MLBGBJ_09730	3293.22	2475.47	2558.49	3085.02	3180.83	2682.89	5696.84	3601.98	2672.55	2457.78	2479.97	2935.07
MLBGBJ_09735	184.378	55.9099	84.417	42.5355	66.4037	4.2424	0	152.092	0	0	142.863	127.915
MLBGBJ_09740	704.401	697.735	548.711	476.015	516.733	980.842	8.5394	311.603	4.53487	185.555	443.679	262.807
MLBGBJ_09745	1209.37	1210.54	1267.88	1320.99	454.071	959.63	1653.97	1194.48	2495.69	885.453	1768.68	1425.67
MLBGBJ_09750	2078.58	1115.92	2211.08	2419.74	2267.55	2558.59	2289.09	1053.51	23378.8	1230.52	1226.4	893.08
MLBGBJ_09755	408.643	694.7	355.526	273.852	773.931	106.06	167.586	931.099	110.348	462.259	465.812	579.106
MLBGBJ_09760	180.616	286.127	254.875	87.4606	188.923	47.9391	38.4273	159.511	1.51162	0	193.166	97.6806
MLBGBJ_09765	34.618	106.76	22.7277	18.6391	0	0	0	0	0	0	9.05467	44.1888
MLBGBJ_09770	3652.95	2969.8	3603.96	5859.86	5685	9551.76	1846.64	3739.23	2196.39	1556.05	3901.56	7121.38
MLBGBJ_09775	0	0	0	0	0	0	0	0	0	0	0	0
MLBGBJ_09780	0	0	0	0	0	0	0	0	0	0	0	0
MLBGBJ_09785	0	0	0	0	0	0	0	0	0	0	0	0
MLBGBJ_09790	3816.26	2476.48	3097.46	3498.42	3103.67	2508.95	7879.73	3090.06	3667.2	4489.12	4779.86	4872.4
MLBGBJ_09795	5039.93	5945.93	5581.27	5902.87	7459.66	7050.86	14039.3	7526.69	14847.2	10732.9	9272.98	17240.6
MLBGBJ_09800	738.266	551.763	665.596	1273.67	686.016	755.995	494.751	537.886	49.8836	1497.46	748.519	604.689
MLBGBJ_09805	22.5769	5.81868	3.24681	0	0	0	0	0	445.929	0	0	0
MLBGBJ_09810	15.8039	0	100.651	0	0	0	32.0227	3.70956	0	0	6.03644	27.9087
MLBGBJ_09815	9620.04	6064.58	9000.16	4426.08	6655.81	3629.37	4666.78	10998.8	7728.93	5875.89	8504.34	7988.88
MLBGBJ_09820	14.2987	0	12.9872	0	0.467632	0	0	0	0	0	2.01215	0
MLBGBJ_09825	0	0	0	0	0	0	0	0	0	0	0	0
MLBGBJ_09830	0	0	0	0	0	0	0	0	0	0	0	0
MLBGBJ_09835	784.173	992.717	1321.45	601.232	254.859	1121.69	418.964	226.283	72.5579	416.684	112.68	223.27
MLBGBJ_09840	0	1.01194	0	0	0	0	0	48.2242	0	0	8.04859	348.859
MLBGBJ_09845	33.8654	1.01194	3.24681	21.9846	0	30.121	0	0	0	397.152	11.0668	86.052
MLBGBJ_09850	0	0	0	0	0	0	0	0	0	0	0	0
MLBGBJ_09855	10498.3	7744.66	9974.2	8525.73	11232.1	8644.31	21329.8	22038.5	17646.7	16898.5	23682	17987.2
MLBGBJ_09860	0	0	0	0	0	1.27272	0	0	0	0	4.0243	0
MLBGBJ_09865	4519.15	4324.54	3876.69	4921.21	6287.78	4857.97	3405.08	5315.8	3747.31	6780.88	4228.53	5204.98
MLBGBJ_09870	10.5359	0	0	0	0	0	0	0	0	0	0	25.583
MLBGBJ_09875	231.037	142.178	362.019	210.288	498.963	250.726	640.988	1146.25	6.04649	478.535	296.792	269.785
MLBGBJ_09880	236.305	383.021	186.692	333.593	344.645	352.543	2.66856	129.834	0	0	189.142	216.293
MLBGBJ_09885	8410.67	8528.67	6313.42	5545.38	6311.63	6103.11	9264.71	7007.35	7050.21	5810.79	6147.11	6902.76
MLBGBJ_09890	295.758	320.027	371.76	187.347	549	501.876	320.227	229.993	1.51162	35.8088	17.1033	48.8403
MLBGBJ_09895	840.615	1560.16	891.249	879.863	552.273	896.419	887.564	567.562	3662.66	452.493	511.086	3635.11
MLBGBJ_09900	0	0	0	0	0	0	0	0	0	0	0	0
MLBGBJ_09905	0	0	0	0	0	0	0	0	0	0	0	0
MLBGBJ_09910	91.8129	23.7807	120.132	7.1689	12.6261	27.1513	0	3.70956	0	0	30.1822	9.30292
MLBGBJ_09915	207.708	231.735	470.787	122.827	161.333	103.939	151.041	456.276	335.58	751.984	274.658	174.43
MLBGBJ_09920	2116.21	2045.9	1568.21	2032.62	2051.03	2079.2	798.967	1609.95	1615.93	2405.7	2255.62	2388.52
MLBGBJ_09925	3.76282	0	14.6106	0	0	0	0	0	0	0	0	0
MLBGBJ_09930	582.485	239.831	616.894	168.23	1056.85	715.268	0	1179.64	78.6044	947.305	748.519	518.638
MLBGBJ_09935	0	0	0	0	0	0	0	0	0	0	1.00607	0
MLBGBJ_09940	936.191	724.046	764.624	1986.26	1746.14	1149.69	1354.03	185.478	0	2343.85	661.997	318.625
MLBGBJ_09945	2484.97	2227.04	2053.61	2775.8	2352.19	3007.86	1048.74	3145.7	1534.3	3398.58	3066.51	5030.55
MLBGBJ_09950	1469.76	1349.93	1344.18	952.508	1754.09	1590.47	2002.49	1966.07	2238.71	2793.08	2786.83	3744.42
MLBGBJ_09955	1090.47	1380.04	902.613	1450.03	939.473	1226.48	611.634	1736.07	495.812	3291.15	822.969	762.839
MLBGBJ_09960	5669.82	4284.07	4509.82	4827.54	5211.29	5046.76	3557.73	6016.9	8619.28	1852.29	7178.34	7051.61
MLBGBJ_09965	10239.4	13109	10031	10759.6	13368.2	17869.4	36716.7	21185.3	37349.2	15954.4	16433.2	25727.2
MLBGBJ_09970	6447.22	5602.88	6543.94	6178.64	6156.37	6516.32	6901.97	8116.51	9437.06	9241.92	7590.83	9716.89
MLBGBJ_09975	0	0	0	0	0	0	0	0	0	0	0	0
MLBGBJ_09980	0	0	0	0	0	0	0	0	0	0	0	0
MLBGBJ_09985	0	0	0	0	0	0	0	0	0	0	0	0
MLBGBJ_09990	0	0	0	0	0	0	0	0	0	0	0	0
MLBGBJ_09995	21.0718	212.761	4.87021	0	137.484	2.1212	0	0	0	0	9.05467	4.65146
[truncated: 539 more rows]

## Sheet: SCFM-v-input
	baseMean	log2FoldChange	lfcSE	stat	pvalue	padj
MLBGBJ_00005	0	NA	NA	NA	NA	NA
MLBGBJ_00010	0	NA	NA	NA	NA	NA
MLBGBJ_00015	0	NA	NA	NA	NA	NA
MLBGBJ_00020	0	NA	NA	NA	NA	NA
MLBGBJ_00025	0	NA	NA	NA	NA	NA
MLBGBJ_00030	0	NA	NA	NA	NA	NA
MLBGBJ_00035	0	NA	NA	NA	NA	NA
MLBGBJ_00040	0	NA	NA	NA	NA	NA
MLBGBJ_00045	0	NA	NA	NA	NA	NA
MLBGBJ_00050	541.81	-2.83193	1.54774	-1.82971	0.0672927	0.489159
MLBGBJ_00055	560.28	-0.651801	1.73979	-0.374643	0.707926	0.993645
MLBGBJ_00060	18192.7	-0.567062	0.223403	-2.53829	0.0111395	0.147698
MLBGBJ_00065	3564.18	0.60429	0.456675	1.32324	0.185756	0.73002
MLBGBJ_00070	0	NA	NA	NA	NA	NA
MLBGBJ_00075	0	NA	NA	NA	NA	NA
MLBGBJ_00080	2585.72	-0.448978	0.380672	-1.17943	0.238225	0.798703
MLBGBJ_00085	2008.63	-0.982427	0.692975	-1.4177	0.15628	0.677702
MLBGBJ_00090	3798.4	-0.396785	0.335969	-1.18102	0.237596	0.798703
MLBGBJ_00095	0	NA	NA	NA	NA	NA
MLBGBJ_00100	369.069	-1.01913	1.10091	-0.925718	0.354593	0.912309
MLBGBJ_00105	94.4856	-0.358109	2.1151	-0.169311	0.865552	0.99954
MLBGBJ_00110	317.647	-0.936754	0.787903	-1.18892	0.234471	0.794356
MLBGBJ_00115	1078.36	0.43866	0.723287	0.60648	0.544196	0.993642
MLBGBJ_00120	479.61	0.18343	0.88342	0.207637	0.835513	0.996838
MLBGBJ_00125	81.5114	1.61264	1.19397	1.35065	0.176807	0.722187
MLBGBJ_00130	0	NA	NA	NA	NA	NA
MLBGBJ_00135	729.929	0.497548	0.970793	0.512517	0.608289	0.993642
MLBGBJ_00140	0.72216	-1.93056	4.37358	-0.441415	0.658913	NA
MLBGBJ_00145	0	NA	NA	NA	NA	NA
MLBGBJ_00150	0	NA	NA	NA	NA	NA
MLBGBJ_00155	94.1055	-1.75057	2.51568	-0.695862	0.486515	0.993642
MLBGBJ_00160	463.747	-0.910018	1.20935	-0.752482	0.451761	0.99073
MLBGBJ_00165	3355.29	-0.0784824	0.264368	-0.296868	0.766567	0.996838
MLBGBJ_00170	2995.53	1.11227	0.92399	1.20376	0.228681	0.781927
MLBGBJ_00175	325.745	0.0963394	0.650433	0.148116	0.882251	0.99954
MLBGBJ_00180	4464.49	0.303859	0.428469	0.709174	0.478217	0.993642
MLBGBJ_00185	7913.02	0.651312	0.305567	2.13149	0.0330492	0.328061
MLBGBJ_00190	988.692	0.435281	0.811545	0.536361	0.591709	0.993642
MLBGBJ_00195	827.758	-0.0906399	1.15128	-0.0787296	0.937248	0.99954
MLBGBJ_00200	2004.13	0.390268	0.361451	1.07972	0.280265	0.845382
MLBGBJ_00205	7835.46	0.449498	0.232616	1.93236	0.0533147	0.422826
MLBGBJ_00210	521.161	-0.399737	1.23917	-0.322586	0.747009	0.996838
MLBGBJ_00215	247.34	-0.117269	1.15879	-0.101199	0.919392	0.99954
MLBGBJ_00220	0	NA	NA	NA	NA	NA
MLBGBJ_00225	80.5505	0.443212	1.34999	0.328308	0.742678	0.996838
MLBGBJ_00230	28.2713	1.16256	2.69713	0.431037	0.666442	0.993642
MLBGBJ_00235	3791.73	0.0562387	0.527748	0.106564	0.915135	0.99954
MLBGBJ_00240	1435.18	-0.981456	0.752835	-1.30368	0.192343	0.739843
MLBGBJ_00245	207.9	-1.55836	1.0063	-1.5486	0.121478	0.613625
MLBGBJ_00250	1.60727	-6.25684	4.25814	-1.46938	0.141729	0.658826
MLBGBJ_00255	217.691	-0.606645	0.74042	-0.819325	0.412601	0.9618
MLBGBJ_00260	0	NA	NA	NA	NA	NA
MLBGBJ_00265	0	NA	NA	NA	NA	NA
MLBGBJ_00270	142.544	1.00853	1.41027	0.715134	0.474526	0.993489
MLBGBJ_00275	0	NA	NA	NA	NA	NA
MLBGBJ_00280	0	NA	NA	NA	NA	NA
MLBGBJ_00285	2581.93	-0.236378	0.487074	-0.485303	0.627461	0.993642
MLBGBJ_00290	3699.62	-1.03317	0.265103	-3.89723	9.72984e-05	0.0036292
MLBGBJ_00295	5015.53	-0.0741774	0.413487	-0.179395	0.857628	0.998489
MLBGBJ_00300	0.689851	-5.04466	4.27255	-1.18071	0.237717	NA
MLBGBJ_00305	10.9957	-22.0776	4.25446	-5.18928	2.11109e-07	1.29691e-05
MLBGBJ_00310	373.685	-0.822619	0.6932	-1.1867	0.235347	0.794402
MLBGBJ_00315	941.87	-0.635498	1.18433	-0.536588	0.591552	0.993642
MLBGBJ_00320	3649.51	-1.62133	0.732014	-2.21489	0.0267678	0.280302
MLBGBJ_00325	1470.09	-0.488438	0.663164	-0.736526	0.461411	0.99073
MLBGBJ_00330	5705.19	-0.211348	0.461561	-0.457899	0.647025	0.993642
MLBGBJ_00335	792.224	0.03214	0.497527	0.0645996	0.948493	0.99954
MLBGBJ_00340	6526.45	0.141736	0.508612	0.278672	0.780496	0.996838
MLBGBJ_00345	8065.25	-0.0241469	0.162685	-0.148427	0.882006	0.99954
MLBGBJ_00350	4254.51	-0.316181	0.323752	-0.976614	0.32876	0.892668
MLBGBJ_00355	660.675	0.159321	0.339677	0.469037	0.639043	0.993642
MLBGBJ_00360	2224.33	-0.305808	0.444137	-0.688544	0.49111	0.993642
MLBGBJ_00365	69.678	-1.64993	1.97124	-0.837005	0.40259	0.947603
MLBGBJ_00370	8185.24	-0.193926	0.415433	-0.466805	0.64064	0.993642
MLBGBJ_00375	5456.25	0.121724	0.39508	0.3081	0.758006	0.996838
MLBGBJ_00380	4361.4	0.74558	0.422938	1.76286	0.0779243	0.524141
MLBGBJ_00385	1712.9	-1.13929	0.337767	-3.37299	0.000743568	0.02093
MLBGBJ_00390	1695.34	-0.607715	0.439288	-1.38341	0.166539	0.700127
MLBGBJ_00395	2.87742	-6.72318	4.25509	-1.58003	0.1141	0.598808
MLBGBJ_00400	8581.35	0.478978	0.330371	1.44982	0.147109	0.667113
MLBGBJ_00405	608.559	-1.19757	1.22655	-0.976377	0.328878	0.892668
MLBGBJ_00410	2341.95	-0.842845	0.760002	-1.109	0.267429	0.838217
MLBGBJ_00415	1795.17	0.174408	0.681491	0.255921	0.798012	0.996838
MLBGBJ_00420	6612.61	0.000756789	0.358789	0.00210929	0.998317	1
MLBGBJ_00425	268.937	-1.2672	0.999863	-1.26738	0.20502	0.755519
MLBGBJ_00430	27.8084	-3.57284	2.96557	-1.20478	0.22829	0.781927
MLBGBJ_00435	59.2601	-1.05605	0.913985	-1.15543	0.247914	0.806772
MLBGBJ_00440	5.39578	-2.717	3.66052	-0.742243	0.45794	0.99073
MLBGBJ_00445	3860.21	-0.382412	0.390571	-0.97911	0.327526	0.892668
MLBGBJ_00450	12.1935	0.24314	2.07086	0.11741	0.906535	0.99954
MLBGBJ_00455	825.058	-0.0257765	1.2119	-0.0212695	0.983031	0.999995
MLBGBJ_00460	0	NA	NA	NA	NA	NA
MLBGBJ_00465	0	NA	NA	NA	NA	NA
MLBGBJ_00470	1477.13	0.940339	1.07354	0.875922	0.381072	0.929308
MLBGBJ_00475	1.83185	4.16429	4.21853	0.987144	0.323572	0.892668
MLBGBJ_00480	5644.25	0.160545	0.398529	0.402843	0.687064	0.993642
MLBGBJ_00485	7.08415	-5.27693	4.14402	-1.27338	0.202882	0.755377
MLBGBJ_00490	336.601	-0.470062	1.08532	-0.43311	0.664935	0.993642
MLBGBJ_00495	4653.43	-0.216896	0.41191	-0.526562	0.598498	0.993642
MLBGBJ_00500	38.2501	0.335409	1.99467	0.168152	0.866463	0.99954
MLBGBJ_00505	0	NA	NA	NA	NA	NA
MLBGBJ_00510	2.49119	-5.49094	4.26583	-1.28719	0.198028	0.751215
MLBGBJ_00515	15995.5	-0.194783	0.787751	-0.247265	0.804703	0.996838
MLBGBJ_00520	2167.31	-1.68036	0.703381	-2.38898	0.0168952	0.206211
MLBGBJ_00525	0.188141	-3.199	4.33324	-0.738246	0.460365	NA
MLBGBJ_00530	1757.21	-0.177456	0.5603	-0.316716	0.751459	0.996838
MLBGBJ_00535	1414.17	0.0647792	0.572228	0.113205	0.909868	0.99954
MLBGBJ_00540	45.9258	-3.93405	1.60542	-2.45048	0.0142667	0.178868
MLBGBJ_00545	3311.22	-0.214889	0.397968	-0.539965	0.589221	0.993642
MLBGBJ_00550	1129.4	-0.76915	0.346901	-2.21721	0.0266091	0.280231
MLBGBJ_00555	2995.2	0.487466	0.497095	0.980629	0.326776	0.892668
MLBGBJ_00560	4.53484	-4.20393	4.29224	-0.979425	0.32737	0.892668
MLBGBJ_00565	2361.45	-0.48226	0.811275	-0.594447	0.552213	0.993642
MLBGBJ_00570	11.1418	-1.60318	3.73288	-0.429476	0.667577	0.993642
MLBGBJ_00575	0	NA	NA	NA	NA	NA
MLBGBJ_00580	3514.38	0.113049	0.697097	0.162171	0.871171	0.99954
MLBGBJ_00585	6268.01	-1.05287	0.350001	-3.00819	0.00262812	0.0526482
MLBGBJ_00590	35.2498	-2.69417	2.89101	-0.931912	0.351382	0.912186
MLBGBJ_00595	426.075	-5.11704	2.14941	-2.38067	NA	NA
MLBGBJ_00600	2587.11	-0.134464	0.607825	-0.221222	0.824919	0.996838
MLBGBJ_00605	0	NA	NA	NA	NA	NA
MLBGBJ_00610	0.135284	-1.93053	4.37358	-0.441406	0.658919	NA
MLBGBJ_00615	0	NA	NA	NA	NA	NA
MLBGBJ_00620	0.271981	-3.19901	4.33324	-0.738248	0.460364	NA
MLBGBJ_00625	5141.49	0.107707	0.223138	0.482693	0.629314	0.993642
MLBGBJ_00630	2.73882	-7.02226	4.25359	-1.6509	0.0987587	0.577804
MLBGBJ_00635	865.716	0.281656	0.466689	0.60352	0.546163	0.993642
MLBGBJ_00640	2371.66	0.283385	0.294648	0.961773	0.336164	0.904452
MLBGBJ_00645	4.04456	-1.3651	4.10208	-0.332782	0.739299	0.996838
MLBGBJ_00650	252.474	0.630074	0.872824	0.72188	0.470368	0.99073
MLBGBJ_00655	366.636	-0.268244	0.710992	-0.377281	0.705965	0.993642
MLBGBJ_00660	18.3674	2.97592	4.08998	0.727612	NA	NA
MLBGBJ_00665	480.598	-0.204136	0.991013	-0.205987	0.836801	0.996838
MLBGBJ_00670	3943.28	0.831742	0.433539	1.91849	0.0550483	0.426278
MLBGBJ_00675	11457.1	0.0600091	0.384082	0.15624	0.875844	0.99954
MLBGBJ_00680	744.692	-0.534461	0.409637	-1.30472	0.191989	0.739843
MLBGBJ_00685	546.051	-0.468185	0.858077	-0.545621	0.585326	0.993642
MLBGBJ_00690	3005.75	-0.177902	0.346006	-0.514158	0.607142	0.993642
MLBGBJ_00695	102868	0.119359	0.248376	0.480558	0.630831	0.993642
MLBGBJ_00700	22291.9	-0.113714	0.286056	-0.397524	0.690981	0.993642
MLBGBJ_00705	0	NA	NA	NA	NA	NA
MLBGBJ_00710	18.1391	3.87339	4.10375	0.943865	NA	NA
MLBGBJ_00715	9.38157	-22.7933	4.24896	-5.36444	NA	NA
MLBGBJ_00720	181.433	-4.25466	1.8814	-2.26143	0.0237325	0.259495
MLBGBJ_00725	2501.97	-0.138093	0.366382	-0.376909	0.706241	0.993642
MLBGBJ_00730	23.9101	-0.701507	2.73251	-0.256726	0.79739	0.996838
MLBGBJ_00735	331.688	-0.839936	1.21565	-0.690933	0.489608	0.993642
MLBGBJ_00740	305.595	-3.80892	1.22246	-3.11578	0.00183458	0.0408012
MLBGBJ_00745	48.3299	-1.23237	1.77788	-0.693167	0.488204	0.993642
MLBGBJ_00750	2253.88	-0.472348	0.465551	-1.0146	0.310296	0.88013
MLBGBJ_00755	2803.59	-0.128545	0.434798	-0.295642	0.767503	0.996838
MLBGBJ_00760	0	NA	NA	NA	NA	NA
MLBGBJ_00765	329.787	-1.76946	1.30255	-1.35846	0.174316	0.715512
MLBGBJ_00770	13.8006	0.756107	1.72237	0.438992	0.660667	0.993642
MLBGBJ_00775	312.351	-0.488775	0.979857	-0.498823	0.617904	0.993642
MLBGBJ_00780	0	NA	NA	NA	NA	NA
MLBGBJ_00785	446.004	0.342033	1.40716	0.243065	0.807955	0.996838
MLBGBJ_00790	954.231	0.334193	0.649638	0.51443	0.606951	0.993642
MLBGBJ_00795	1376.7	-1.39813	0.804193	-1.73856	0.082113	0.54013
MLBGBJ_00800	13.3753	-0.348346	3.25657	-0.106967	0.914815	0.99954
MLBGBJ_00805	3178.38	0.231342	0.366741	0.630806	0.528167	0.993642
MLBGBJ_00810	58.9289	-0.835331	1.65956	-0.503346	0.614721	0.993642
MLBGBJ_00815	1112.93	0.971725	1.50696	0.644823	NA	NA
MLBGBJ_00820	1.79271	0	4.40736	0	1	1
MLBGBJ_00825	0	NA	NA	NA	NA	NA
MLBGBJ_00830	37.0716	-1.52736	1.4529	-1.05125	0.293142	0.863775
MLBGBJ_00835	73.6175	-2.02819	1.58964	-1.27589	0.201996	0.755377
MLBGBJ_00840	145.08	-0.0342827	1.644	-0.0208532	0.983363	0.999995
MLBGBJ_00845	0	NA	NA	NA	NA	NA
MLBGBJ_00850	0	NA	NA	NA	NA	NA
MLBGBJ_00855	11860.7	0.0844412	0.392109	0.215352	0.829493	0.996838
MLBGBJ_00860	7648.61	0.619933	0.396719	1.56265	0.118135	0.608163
MLBGBJ_00865	2746.89	0.172462	0.44157	0.390566	0.696118	0.993642
MLBGBJ_00870	2016.81	0.20095	0.471391	0.426291	0.669896	0.993642
MLBGBJ_00875	11.3629	-9.08209	4.24863	-2.13765	0.032545	0.327762
MLBGBJ_00880	542.62	0.391752	0.559816	0.699788	0.48406	0.993642
MLBGBJ_00885	39903.1	0.931805	0.644989	1.44468	0.148547	0.667735
MLBGBJ_00890	0.193811	0	4.40736	0	1	NA
MLBGBJ_00895	12.4778	-4.9348	2.84857	-1.73238	0.083206	0.54013
MLBGBJ_00900	8125.72	-0.0618317	0.382724	-0.161557	0.871655	0.99954
MLBGBJ_00905	14142.4	0.0169098	0.268794	0.0629098	0.949838	0.99954
MLBGBJ_00910	19.2659	-4.52337	3.0147	-1.50044	0.133501	0.642652
MLBGBJ_00915	0	NA	NA	NA	NA	NA
MLBGBJ_00920	6172.16	0.0338763	0.35285	0.0960076	0.923515	0.99954
MLBGBJ_00925	7552.25	0.179089	0.304553	0.588038	0.556507	0.993642
MLBGBJ_00930	515.942	-0.170176	0.395347	-0.430446	0.666871	0.993642
MLBGBJ_00935	745.895	0.0568327	0.485738	0.117003	0.906858	0.99954
MLBGBJ_00940	0	NA	NA	NA	NA	NA
MLBGBJ_00945	50670.9	0.209104	0.257195	0.813017	0.416208	0.962449
MLBGBJ_00950	5024.71	0.11114	0.448946	0.247556	0.804478	0.996838
MLBGBJ_00955	85.6504	0.152447	1.66515	0.0915519	0.927054	0.99954
MLBGBJ_00960	1451.02	-1.48679	0.617061	-2.40947	0.0159759	0.196291
MLBGBJ_00965	7.94783	4.98563	4.15528	1.19983	NA	NA
MLBGBJ_00970	237.846	-0.310276	0.572845	-0.541641	0.588066	0.993642
MLBGBJ_00975	2257.4	-1.04953	0.822286	-1.27636	0.201829	0.755377
MLBGBJ_00980	220.946	0.594076	1.32911	0.446973	0.654894	0.993642
MLBGBJ_00985	0	NA	NA	NA	NA	NA
MLBGBJ_00990	0	NA	NA	NA	NA	NA
MLBGBJ_00995	0.0353533	0.393474	4.40736	0.0892765	0.928862	NA
MLBGBJ_01000	0	NA	NA	NA	NA	NA
MLBGBJ_01005	0	NA	NA	NA	NA	NA
MLBGBJ_01010	0	NA	NA	NA	NA	NA
MLBGBJ_01015	0	NA	NA	NA	NA	NA
MLBGBJ_01020	0	NA	NA	NA	NA	NA
MLBGBJ_01025	0	NA	NA	NA	NA	NA
MLBGBJ_01030	0	NA	NA	NA	NA	NA
MLBGBJ_01035	10.5664	-7.62251	4.11182	-1.8538	0.0637671	0.475801
MLBGBJ_01040	0	NA	NA	NA	NA	NA
MLBGBJ_01045	0	NA	NA	NA	NA	NA
MLBGBJ_01050	0	NA	NA	NA	NA	NA
MLBGBJ_01055	20.419	-2.32047	2.23551	-1.038	0.299268	0.870342
MLBGBJ_01060	0	NA	NA	NA	NA	NA
MLBGBJ_01065	0	NA	NA	NA	NA	NA
MLBGBJ_01070	0	NA	NA	NA	NA	NA
MLBGBJ_01075	0	NA	NA	NA	NA	NA
MLBGBJ_01080	437.58	0.0961503	0.761615	0.126245	0.899538	0.99954
MLBGBJ_01085	0	NA	NA	NA	NA	NA
MLBGBJ_01090	0	NA	NA	NA	NA	NA
MLBGBJ_01095	0	NA	NA	NA	NA	NA
MLBGBJ_01100	0	NA	NA	NA	NA	NA
MLBGBJ_01105	14.0014	2.25941	2.99612	0.754112	0.450782	0.99073
MLBGBJ_01110	64.1998	-2.59582	2.51594	-1.03175	0.302189	0.87521
MLBGBJ_01115	683.835	-0.993627	0.543293	-1.8289	0.0674152	0.489159
MLBGBJ_01120	596.547	0.785834	0.766581	1.02512	0.305309	0.875578
MLBGBJ_01125	14.9492	-9.2101	3.03567	-3.03396	0.00241364	0.0494259
MLBGBJ_01130	0	NA	NA	NA	NA	NA
MLBGBJ_01135	26.8393	-1.65122	2.98541	-0.553097	0.580197	0.993642
MLBGBJ_01140	1.83393	4.26291	4.26262	1.00007	0.317278	0.885976
MLBGBJ_01145	535.717	0.389476	0.770742	0.505326	0.61333	0.993642
MLBGBJ_01150	0	NA	NA	NA	NA	NA
MLBGBJ_01155	0	NA	NA	NA	NA	NA
MLBGBJ_01160	90.1969	-1.39244	2.11552	-0.658203	0.510408	0.993642
MLBGBJ_01165	351.755	0.404115	0.691759	0.584185	0.559096	0.993642
MLBGBJ_01170	1227.78	0.246879	0.454716	0.54293	0.587178	0.993642
MLBGBJ_01175	601.922	-1.28582	0.885102	-1.45274	0.146297	0.667113
MLBGBJ_01180	1589.03	-0.959365	0.374868	-2.55921	0.0104911	0.141132
MLBGBJ_01185	111.675	-0.402377	1.62583	-0.24749	NA	NA
MLBGBJ_01190	1075.27	-0.576944	0.638024	-0.904267	0.365854	0.920778
MLBGBJ_01195	0	NA	NA	NA	NA	NA
MLBGBJ_01200	0	NA	NA	NA	NA	NA
MLBGBJ_01205	86.0507	-1.91508	1.5646	-1.224	0.220951	0.773041
MLBGBJ_01210	769.55	0.00581164	0.569856	0.0101984	0.991863	0.999995
MLBGBJ_01215	40.2441	0.0840814	2.19438	0.0383168	0.969435	0.99954
MLBGBJ_01220	439.031	-0.389144	0.311998	-1.24726	0.212301	0.761227
MLBGBJ_01225	4025.31	0.275045	0.458677	0.599647	0.548741	0.993642
MLBGBJ_01230	0	NA	NA	NA	NA	NA
MLBGBJ_01235	0	NA	NA	NA	NA	NA
MLBGBJ_01240	0	NA	NA	NA	NA	NA
MLBGBJ_01245	0	NA	NA	NA	NA	NA
MLBGBJ_01250	0	NA	NA	NA	NA	NA
MLBGBJ_01255	0	NA	NA	NA	NA	NA
MLBGBJ_01260	675.165	0.555782	0.483209	1.15019	0.250066	0.811393
MLBGBJ_01265	0	NA	NA	NA	NA	NA
MLBGBJ_01270	0.541846	-3.60717	4.31461	-0.836036	0.403134	NA
MLBGBJ_01275	3980.89	-0.229462	0.385011	-0.595987	0.551184	0.993642
MLBGBJ_01280	0	NA	NA	NA	NA	NA
MLBGBJ_01285	0	NA	NA	NA	NA	NA
MLBGBJ_01290	0	NA	NA	NA	NA	NA
MLBGBJ_01295	0.0627137	-1.93053	4.37358	-0.441406	0.658919	NA
MLBGBJ_01300	19559.3	0.107363	0.200749	0.534814	0.592778	0.993642
MLBGBJ_01305	92.3252	1.02214	1.59633	0.640304	0.521975	0.993642
MLBGBJ_01310	14.131	-2.29392	2.41077	-0.951529	0.341336	0.911518
MLBGBJ_01315	650.248	-0.00167685	0.48688	-0.00344407	0.997252	1
MLBGBJ_01320	15978.5	0.464844	0.23714	1.96021	0.0499717	0.412327
MLBGBJ_01325	0	NA	NA	NA	NA	NA
MLBGBJ_01330	0	NA	NA	NA	NA	NA
MLBGBJ_01335	0.579346	-1.16832	4.17793	-0.279641	0.779753	NA
MLBGBJ_01340	45.4665	0.0530729	2.97543	0.0178371	0.985769	0.999995
MLBGBJ_01345	84.2618	1.89602	1.16372	1.62927	0.103255	0.577804
MLBGBJ_01350	0.419198	0	4.40736	0	1	NA
MLBGBJ_01355	4672.16	-0.0805464	0.417656	-0.192853	0.847074	0.998489
MLBGBJ_01360	0	NA	NA	NA	NA	NA
MLBGBJ_01365	3568.9	0.855486	0.427862	1.99944	0.0455604	0.397951
MLBGBJ_01370	20675.5	3.09696	0.267203	11.5903	4.61648e-31	2.83606e-28
MLBGBJ_01375	0	NA	NA	NA	NA	NA
MLBGBJ_01380	2.51241	4.89401	4.21593	1.16084	NA	NA
MLBGBJ_01385	0	NA	NA	NA	NA	NA
MLBGBJ_01390	201.68	-1.34122	1.78863	-0.749859	0.45334	0.99073
MLBGBJ_01395	1391.2	0.313568	0.571101	0.549059	0.582965	0.993642
MLBGBJ_01400	1019.24	0.10116	0.585437	0.172794	0.862814	0.999476
MLBGBJ_01405	0	NA	NA	NA	NA	NA
MLBGBJ_01410	29.2381	3.70549	4.0897	0.906055	NA	NA
MLBGBJ_01415	530.262	0.80685	0.716928	1.12543	0.260409	0.823212
MLBGBJ_01420	4.12752	-7.50638	4.25173	-1.76549	0.0774819	0.524141
MLBGBJ_01425	7665.05	-0.232863	0.441508	-0.527425	0.597898	0.993642
MLBGBJ_01430	4925.33	-0.671592	0.454728	-1.47691	0.1397	0.653468
MLBGBJ_01435	3367.95	-0.372519	0.39356	-0.946539	0.343874	0.912186
MLBGBJ_01440	771.756	-0.076409	0.538682	-0.141844	0.887203	0.99954
MLBGBJ_01445	1005.9	0.175464	0.445648	0.393727	0.693782	0.993642
MLBGBJ_01450	0.0866404	-1.82735	4.37532	-0.417649	0.676204	NA
MLBGBJ_01455	33.4601	1.21341	2.40504	0.50453	0.613889	0.993642
MLBGBJ_01460	0	NA	NA	NA	NA	NA
MLBGBJ_01465	0	NA	NA	NA	NA	NA
MLBGBJ_01470	2234.92	-0.0603774	0.43061	-0.140214	0.888491	0.99954
MLBGBJ_01475	1663.48	-0.747165	0.65105	-1.14763	0.251121	0.81196
MLBGBJ_01480	22.8831	-1.00952	2.23453	-0.451783	0.651425	0.993642
MLBGBJ_01485	1.25176	0.45093	4.03159	0.111849	0.910943	NA
MLBGBJ_01490	0	NA	NA	NA	NA	NA
MLBGBJ_01495	0	NA	NA	NA	NA	NA
MLBGBJ_01500	329.67	-0.931	1.36312	-0.682991	0.494613	0.993642
MLBGBJ_01505	74.282	-1.29365	1.97441	-0.655208	0.512334	0.993642
MLBGBJ_01510	0	NA	NA	NA	NA	NA
MLBGBJ_01515	3967.67	0.627891	0.358224	1.75279	0.0796378	0.533718
MLBGBJ_01520	0	NA	NA	NA	NA	NA
MLBGBJ_01525	0	NA	NA	NA	NA	NA
MLBGBJ_01530	0	NA	NA	NA	NA	NA
MLBGBJ_01535	1.16049	-5.29729	4.2685	-1.24102	0.214599	NA
MLBGBJ_01540	401.108	0.200186	1.30181	0.153775	0.877787	0.99954
MLBGBJ_01545	1592.19	1.18297	0.457122	2.58788	0.00965698	0.134636
MLBGBJ_01550	3602.79	-1.62834	0.63271	-2.57359	0.010065	0.137406
MLBGBJ_01555	5345.58	0.935278	0.707076	1.32274	0.185922	0.73002
MLBGBJ_01560	0	NA	NA	NA	NA	NA
MLBGBJ_01565	30.4083	0.419639	2.29921	0.182515	0.855179	0.998489
MLBGBJ_01570	330.637	0.1897	0.768382	0.246883	0.804999	0.996838
MLBGBJ_01575	5990.4	0.369366	0.302531	1.22092	0.222116	0.775303
MLBGBJ_01580	16.4821	-1.57404	2.79336	-0.563491	0.5731	0.993642
MLBGBJ_01585	372.028	0.586981	1.62558	0.361091	0.718032	0.996664
MLBGBJ_01590	0	NA	NA	NA	NA	NA
MLBGBJ_01595	0	NA	NA	NA	NA	NA
MLBGBJ_01600	0	NA	NA	NA	NA	NA
MLBGBJ_01605	0	NA	NA	NA	NA	NA
MLBGBJ_01610	3.79493	-2.02245	1.83479	-1.10227	0.270342	0.83879
MLBGBJ_01615	0	NA	NA	NA	NA	NA
MLBGBJ_01620	0	NA	NA	NA	NA	NA
MLBGBJ_01625	3202.72	0.204148	0.41463	0.492363	0.622463	0.993642
MLBGBJ_01630	213.981	-0.20141	1.46795	-0.137205	0.890869	0.99954
MLBGBJ_01635	115.532	0.712602	1.3269	0.537044	0.591237	0.993642
MLBGBJ_01640	0	NA	NA	NA	NA	NA
MLBGBJ_01645	18857.5	0.00572527	0.374318	0.0152952	0.987797	0.999995
MLBGBJ_01650	39.1053	-0.508039	1.92185	-0.264349	0.791511	0.996838
MLBGBJ_01655	3385.23	-0.134726	0.472536	-0.285112	0.775558	0.996838
MLBGBJ_01660	816.619	0.198532	0.55118	0.360195	0.718701	0.996664
MLBGBJ_01665	0	NA	NA	NA	NA	NA
MLBGBJ_01670	0	NA	NA	NA	NA	NA
MLBGBJ_01675	293.298	-0.057223	1.31926	-0.0433751	0.965403	0.99954
MLBGBJ_01680	717.327	2.23085	0.261128	8.54312	1.30641e-17	2.67524e-15
MLBGBJ_01685	1253.96	-0.361761	0.663113	-0.54555	0.585375	0.993642
MLBGBJ_01690	1512.64	-0.627832	0.546911	-1.14796	0.250985	0.81196
MLBGBJ_01695	5519.9	1.13157	0.373567	3.0291	0.00245281	0.049676
MLBGBJ_01700	17238.8	2.62195	0.317708	8.25269	1.54863e-16	2.85413e-14
MLBGBJ_01705	9094.73	2.11003	0.348121	6.06119	1.35119e-09	1.24512e-07
MLBGBJ_01710	263.745	1.0202	1.2362	0.82527	0.409218	0.959528
MLBGBJ_01715	549.237	-0.0499392	0.592273	-0.0843178	0.932804	0.99954
MLBGBJ_01720	608.32	-0.934993	1.49569	-0.625125	0.531889	0.993642
MLBGBJ_01725	0	NA	NA	NA	NA	NA
MLBGBJ_01730	108.175	0.219443	1.43186	0.153257	0.878196	0.99954
MLBGBJ_01735	3473.88	-0.0462604	0.395364	-0.117007	0.906855	0.99954
MLBGBJ_01740	136.09	-0.400494	1.61925	-0.247332	0.804651	0.996838
MLBGBJ_01745	0.0210822	-1.39202	4.38404	-0.31752	0.750849	NA
MLBGBJ_01750	0	NA	NA	NA	NA	NA
MLBGBJ_01755	602.835	0.68552	0.636982	1.0762	0.281838	0.847281
MLBGBJ_01760	5688.54	0.430388	0.641565	0.670842	0.502321	0.993642
MLBGBJ_01765	21560.7	-0.276847	0.296708	-0.93306	0.350789	0.912186
MLBGBJ_01770	3061.69	-0.717448	0.461476	-1.55468	0.120022	0.613625
MLBGBJ_01775	442.083	-0.440022	0.865749	-0.508255	0.611274	0.993642
MLBGBJ_01780	4.81108	-7.83788	4.25078	-1.84387	0.0652019	0.480668
MLBGBJ_01785	0.167679	0	4.40736	0	1	NA
MLBGBJ_01790	124.208	-0.369799	1.54704	-0.239036	0.811078	0.996838
MLBGBJ_01795	4.01593	-6.70258	4.25521	-1.57515	NA	NA
MLBGBJ_01800	11.4586	0.13914	3.35959	0.0414158	0.966964	0.99954
MLBGBJ_01805	2.60281	-3.31998	4.13941	-0.802041	0.422529	0.963541
MLBGBJ_01810	3.0721	-7.18868	4.25288	-1.69031	0.0909694	0.5645
MLBGBJ_01815	657.718	-0.450717	0.913	-0.493665	0.621543	0.993642
MLBGBJ_01820	201.562	-1.66183	1.12084	-1.48267	0.138162	0.652889
MLBGBJ_01825	4.70018	0.752317	4.09767	0.183596	0.85433	0.998489
MLBGBJ_01830	0	NA	NA	NA	NA	NA
MLBGBJ_01835	0	NA	NA	NA	NA	NA
MLBGBJ_01840	356.681	-0.0277244	0.940412	-0.0294811	0.976481	0.999963
MLBGBJ_01845	1845.76	-0.701974	0.310877	-2.25805	0.0239428	0.259568
MLBGBJ_01850	693.228	0.0716942	1.1978	0.059855	0.952271	0.99954
MLBGBJ_01855	1.7277	2.16435	4.14446	0.522226	0.601513	0.993642
MLBGBJ_01860	3491.37	0.896944	0.496354	1.80706	0.0707524	0.501526
MLBGBJ_01865	1019.78	-1.25152	0.992383	-1.26113	0.207262	0.755519
MLBGBJ_01870	10311.2	0.550334	0.755899	0.728053	0.466581	0.99073
MLBGBJ_01875	389.948	0.298983	1.15809	0.258168	0.796277	0.996838
MLBGBJ_01880	8809.48	-0.118944	0.280857	-0.423505	0.671927	0.993642
MLBGBJ_01885	1854.56	-0.665778	0.399614	-1.66605	0.0957033	0.570813
MLBGBJ_01890	3311.38	-1.2787	0.394576	-3.2407	0.00119239	0.0305218
MLBGBJ_01895	1880.66	-0.228456	0.409438	-0.557976	0.576861	0.993642
MLBGBJ_01900	24797.2	0.311758	0.181251	1.72004	0.0854259	0.542777
MLBGBJ_01905	1120.46	0.117609	0.363403	0.323633	0.746216	0.996838
MLBGBJ_01910	12865.9	0.172989	0.278476	0.6212	0.534468	0.993642
MLBGBJ_01915	30.7152	-5.00079	2.42518	-2.06202	0.0392055	0.36678
MLBGBJ_01920	5082.58	-0.0265121	0.365448	-0.0725469	0.942167	0.99954
MLBGBJ_01925	2166.02	0.469923	0.374368	1.25524	0.209391	0.756681
MLBGBJ_01930	427.932	0.153812	0.843562	0.182336	0.855319	0.998489
MLBGBJ_01935	17.8927	-9.73604	4.2232	-2.30537	0.0211458	0.240566
MLBGBJ_01940	166.99	-2.20325	0.654434	-3.36665	0.000760883	0.02093
MLBGBJ_01945	4236.57	-0.34291	0.580341	-0.590876	0.554604	0.993642
MLBGBJ_01950	17690.9	0.227281	0.365068	0.622572	0.533566	0.993642
MLBGBJ_01955	9089.7	-0.497115	0.554942	-0.895797	0.370361	0.922046
MLBGBJ_01960	779.943	2.2159	1.47223	1.50513	0.132291	0.642652
MLBGBJ_01965	3825.1	0.570325	0.341511	1.67001	0.0949181	0.569818
MLBGBJ_01970	580.713	-0.633497	0.544507	-1.16343	0.244654	0.804099
MLBGBJ_01975	5211.21	1.24048	0.401383	3.09051	0.0019981	0.0430214
MLBGBJ_01980	1371.86	0.581419	0.845984	0.687269	0.491913	0.993642
MLBGBJ_01985	2245.37	-1.79066	0.419678	-4.26676	1.98333e-05	0.00089153
MLBGBJ_01990	1.39636	-0.687256	4.12121	-0.166761	0.867558	NA
MLBGBJ_01995	0	NA	NA	NA	NA	NA
MLBGBJ_02000	89.8804	0.112985	1.90993	0.0591564	0.952828	0.99954
MLBGBJ_02005	4216.39	-0.28717	0.246887	-1.16316	0.244764	0.804099
MLBGBJ_02010	9157.77	-0.196977	0.321059	-0.613522	0.539531	0.993642
MLBGBJ_02015	3039.01	-0.381414	0.468793	-0.813608	0.415869	0.962449
MLBGBJ_02020	24.0485	0.263444	1.97496	0.133392	0.893883	0.99954
MLBGBJ_02025	4879.98	0.621322	0.413193	1.50371	0.132656	0.642652
MLBGBJ_02030	8833	0.314205	0.425632	0.738208	0.460388	0.99073
MLBGBJ_02035	3021.91	0.31063	0.22734	1.36637	0.171824	0.71419
MLBGBJ_02040	18.7627	0.00386116	2.26772	0.00170266	0.998641	1
MLBGBJ_02045	43992.9	-0.198007	0.286931	-0.690087	0.490139	0.993642
MLBGBJ_02050	4.75348	-7.37832	4.25217	-1.73519	0.0827071	0.54013
MLBGBJ_02055	6200.12	0.473075	0.236527	2.00009	0.0454905	0.397951
MLBGBJ_02060	6204.2	0.877437	0.230685	3.80362	0.000142597	0.00515305
MLBGBJ_02065	1130.17	1.01511	0.812711	1.24904	0.21165	0.760371
MLBGBJ_02070	6289.93	0.452928	0.347692	1.30267	0.192688	0.739843
MLBGBJ_02075	3495.35	-0.165775	0.318295	-0.520823	0.60249	0.993642
MLBGBJ_02080	1453.77	0.102779	0.478458	0.214814	0.829912	0.996838
MLBGBJ_02085	3345.74	-0.594799	0.230027	-2.58578	0.00971602	0.134636
MLBGBJ_02090	0	NA	NA	NA	NA	NA
MLBGBJ_02095	929.452	0.296719	0.43218	0.686563	0.492358	0.993642
MLBGBJ_02100	274.609	-0.676973	1.22039	-0.554719	0.579087	0.993642
MLBGBJ_02105	820.688	-1.38637	0.780859	-1.77544	0.0758257	0.521443
MLBGBJ_02110	5878.13	-0.714534	0.3931	-1.81769	0.0691112	0.49369
MLBGBJ_02115	0	NA	NA	NA	NA	NA
MLBGBJ_02120	2.56265	-6.29037	4.25789	-1.47734	0.139584	0.653468
MLBGBJ_02125	0	NA	NA	NA	NA	NA
MLBGBJ_02130	3.11071	6.60478	4.25012	1.55402	NA	NA
MLBGBJ_02135	52.3932	1.89144	1.90872	0.990949	0.321711	0.89067
MLBGBJ_02140	0	NA	NA	NA	NA	NA
MLBGBJ_02145	5.79389	-7.51889	4.25169	-1.76845	0.0769864	0.524141
MLBGBJ_02150	59.9235	-0.538852	1.97547	-0.272771	0.785029	0.996838
MLBGBJ_02155	279.232	-0.440941	0.802836	-0.54923	0.582848	0.993642
MLBGBJ_02160	689.796	-0.535888	0.414483	-1.29291	0.196043	0.746504
MLBGBJ_02165	202.171	-0.548943	1.94884	-0.281677	0.778191	0.996838
MLBGBJ_02170	364.438	-0.616383	1.07482	-0.573478	0.566321	0.993642
MLBGBJ_02175	0	NA	NA	NA	NA	NA
MLBGBJ_02180	162.782	0.513597	1.09382	0.469544	0.638681	0.993642
MLBGBJ_02185	4089.68	0.111995	0.548547	0.204167	0.838223	0.996838
MLBGBJ_02190	8678.46	0.161602	0.301996	0.535112	0.592572	0.993642
MLBGBJ_02195	0.878494	-0.0403598	4.33119	-0.00931841	0.992565	NA
MLBGBJ_02200	0	NA	NA	NA	NA	NA
MLBGBJ_02205	351.069	-1.66577	1.04678	-1.59134	0.111534	0.591297
MLBGBJ_02210	1162.3	-0.413602	0.531762	-0.777795	0.43669	0.975244
MLBGBJ_02215	4585.19	0.351507	0.316601	1.11025	0.26689	0.837953
MLBGBJ_02220	158.159	0.490637	1.2648	0.387917	0.698077	0.993642
MLBGBJ_02225	1587.62	-0.513901	0.553151	-0.929043	0.352867	0.912186
MLBGBJ_02230	3853.88	0.0166766	0.334968	0.0497855	0.960293	0.99954
MLBGBJ_02235	2204.4	0.364684	0.392446	0.92926	0.352754	0.912186
MLBGBJ_02240	1349.42	0.0122037	0.282816	0.0431506	0.965582	0.99954
MLBGBJ_02245	1230.7	0.066148	0.425199	0.15557	0.876372	0.99954
MLBGBJ_02250	26487.7	-0.0767852	0.228027	-0.336737	0.736315	0.996838
MLBGBJ_02255	72942.9	0.242196	0.937962	0.258215	0.796241	0.996838
MLBGBJ_02260	4971.85	0.345289	0.211834	1.63	0.103102	0.577804
MLBGBJ_02265	8685.38	0.0281791	0.296048	0.095184	0.924169	0.99954
MLBGBJ_02270	0	NA	NA	NA	NA	NA
MLBGBJ_02275	9376.49	0.0947549	0.246458	0.384467	0.700633	0.993642
MLBGBJ_02280	164.213	-0.123392	1.58796	-0.0777051	0.938063	0.99954
MLBGBJ_02285	2.98672	-3.07185	4.13993	-0.742007	0.458083	0.99073
MLBGBJ_02290	586.332	-0.370639	1.07692	-0.344166	0.730722	0.996838
MLBGBJ_02295	47.387	0.163031	2.85654	0.0570729	0.954487	0.99954
MLBGBJ_02300	496.487	0.153373	1.02039	0.150309	0.880521	0.99954
MLBGBJ_02305	0	NA	NA	NA	NA	NA
MLBGBJ_02310	188.218	-1.29056	0.667773	-1.93263	0.0532821	0.422826
MLBGBJ_02315	0	NA	NA	NA	NA	NA
MLBGBJ_02320	0	NA	NA	NA	NA	NA
MLBGBJ_02325	2265.66	-1.57087	0.553997	-2.83553	0.00457504	0.081075
MLBGBJ_02330	19528.4	-1.01979	0.330215	-3.08826	0.00201335	0.0430214
MLBGBJ_02335	388.286	-0.370215	0.991081	-0.373546	0.708742	0.993645
MLBGBJ_02340	69.7247	-0.581652	2.07885	-0.279795	0.779635	0.996838
MLBGBJ_02345	1534.62	0.309654	0.418098	0.740625	0.458921	0.99073
MLBGBJ_02350	2.22261	-4.24263	3.48019	-1.21908	0.222814	0.776268
MLBGBJ_02355	626.435	-0.70822	1.2043	-0.588074	NA	NA
MLBGBJ_02360	71.0939	-4.93995	2.34053	-2.11062	0.0348053	0.337611
MLBGBJ_02365	281.621	0.773849	1.8277	0.423401	0.672003	0.993642
MLBGBJ_02370	468.259	-0.676378	0.651122	-1.03879	0.298903	0.870342
MLBGBJ_02375	919.198	-0.728846	0.782072	-0.931942	0.351366	0.912186
MLBGBJ_02380	15365.8	-0.609804	0.246411	-2.47474	0.0133332	0.172044
MLBGBJ_02385	1134.51	-0.259409	0.624932	-0.415099	0.678069	0.993642
MLBGBJ_02390	3611.54	-1.38657	0.470206	-2.94886	0.00318953	0.0599826
MLBGBJ_02395	1131.97	-0.44547	0.516794	-0.861989	0.388694	0.936421
MLBGBJ_02400	2301.4	0.0249895	0.374801	0.0666742	0.946841	0.99954
MLBGBJ_02405	1710.59	-1.19208	0.481781	-2.47432	0.013349	0.172044
MLBGBJ_02410	8893.21	-0.371133	0.172562	-2.15073	0.0314978	0.318958
MLBGBJ_02415	11468.7	-0.515349	0.295473	-1.74415	0.0811324	0.537867
MLBGBJ_02420	1059.71	-0.596547	0.675832	-0.882686	0.377406	0.929308
MLBGBJ_02425	21.4358	-1.6464	2.34057	-0.703419	0.481794	0.993642
MLBGBJ_02430	869.205	1.04588	0.51421	2.03395	0.0419565	0.375287
MLBGBJ_02435	4226.71	0.164504	0.472269	0.348327	0.727595	0.996838
MLBGBJ_02440	3608.2	0.424641	0.333466	1.27342	0.20287	0.755377
MLBGBJ_02445	7994.55	0.256413	0.19989	1.28277	0.199573	0.753714
MLBGBJ_02450	518.673	-0.0977127	0.526955	-0.185429	0.852893	0.998489
MLBGBJ_02455	507.692	0.382769	1.25206	0.305711	0.759825	0.996838
MLBGBJ_02460	490.29	-2.11135	0.975652	-2.16404	0.0304615	0.313635
MLBGBJ_02465	39.3628	-0.31405	2.4782	-0.126725	0.899158	0.99954
MLBGBJ_02470	1467.81	0.912195	0.840486	1.08532	0.27778	0.840639
MLBGBJ_02475	1788.88	0.43938	0.625003	0.703005	0.482053	0.993642
MLBGBJ_02480	27.7018	0.878832	3.02263	0.290751	NA	NA
MLBGBJ_02485	1592.9	0.155363	0.247504	0.627719	0.530188	0.993642
MLBGBJ_02490	40.7251	0.657485	2.46113	0.267148	0.789355	0.996838
MLBGBJ_02495	1.37538	-5.83139	4.26192	-1.36826	0.171232	NA
MLBGBJ_02500	40.3485	3.43083	2.26804	1.51269	0.130359	0.637274
MLBGBJ_02505	3066.08	0.718074	0.360511	1.99182	0.0463903	0.401396
MLBGBJ_02510	0.568197	-4.562	4.28249	-1.06527	0.286755	NA
MLBGBJ_02515	4226.1	0.976353	0.628414	1.55368	0.120262	0.613625
MLBGBJ_02520	1.50513	-6.16764	4.25885	-1.4482	0.147562	NA
MLBGBJ_02525	720.061	0.261987	0.303633	0.862841	0.388225	0.936421
MLBGBJ_02530	2922.22	-0.588726	0.528253	-1.11448	0.265074	0.835096
MLBGBJ_02535	1298.49	-0.844944	0.729753	-1.15785	0.246925	0.806772
MLBGBJ_02540	7056.34	-0.252728	0.32521	-0.777122	0.437087	0.975244
MLBGBJ_02545	5353.99	0.913045	0.441804	2.06663	0.0387692	0.364549
MLBGBJ_02550	3774.23	0.377513	0.289307	1.30489	0.191931	0.739843
MLBGBJ_02555	6553.95	-2.27961	0.331158	-6.88373	5.8305e-12	7.16374e-10
MLBGBJ_02560	2489.52	0.783748	0.580367	1.35043	0.176877	0.722187
MLBGBJ_02565	1036.74	-0.0619307	0.605255	-0.102322	0.918501	0.99954
MLBGBJ_02570	5953.24	0.66516	0.244892	2.71614	0.00660488	0.109665
MLBGBJ_02575	617.042	-3.0555	0.671133	-4.55275	5.29503e-06	0.000278821
MLBGBJ_02580	531.298	-0.237371	1.07593	-0.22062	0.825388	0.996838
MLBGBJ_02585	2.55576	6.00405	4.25171	1.41215	0.157905	0.679952
MLBGBJ_02590	5096.46	-0.684268	0.377884	-1.81079	0.0701732	0.49934
MLBGBJ_02595	466.921	0.665381	0.929095	0.716161	0.473892	0.993489
MLBGBJ_02600	1647.95	0.536839	0.349218	1.53726	0.12423	0.617131
MLBGBJ_02605	12501.8	-0.0894022	0.288009	-0.310415	0.756246	0.996838
MLBGBJ_02610	7692.85	-0.0233518	0.274513	-0.0850663	0.932209	0.99954
MLBGBJ_02615	1544.42	0.158387	0.758204	0.208898	0.834528	0.996838
MLBGBJ_02620	0.667976	-4.78559	4.27749	-1.11879	0.263231	NA
MLBGBJ_02625	1413.72	-1.51751	0.61734	-2.45815	0.0139655	0.176291
MLBGBJ_02630	0	NA	NA	NA	NA	NA
MLBGBJ_02635	0	NA	NA	NA	NA	NA
MLBGBJ_02640	3543.44	0.898526	0.437837	2.05219	0.0401509	0.36815
MLBGBJ_02645	1185.17	0.876438	0.594163	1.47508	0.140191	0.654108
MLBGBJ_02650	4270.39	0.418574	0.383406	1.09172	0.274954	0.840639
MLBGBJ_02655	231.87	-0.464929	1.9197	-0.242189	0.808634	0.996838
MLBGBJ_02660	2514.03	-0.275769	0.426082	-0.647222	0.517489	0.993642
MLBGBJ_02665	1423.15	-0.967288	0.476022	-2.03203	0.0421511	0.375287
MLBGBJ_02670	173.653	-0.49727	1.4536	-0.342095	0.73228	0.996838
MLBGBJ_02675	12888.7	0.441805	0.489875	0.901874	0.367124	0.920778
MLBGBJ_02680	0	NA	NA	NA	NA	NA
MLBGBJ_02685	477.66	-1.45461	1.41235	-1.02992	0.303047	0.87521
MLBGBJ_02690	280.815	-0.649741	1.57046	-0.413727	0.679074	0.993642
MLBGBJ_02695	0.627801	-4.17353	4.29318	-0.97213	0.330986	NA
MLBGBJ_02700	0	NA	NA	NA	NA	NA
MLBGBJ_02705	131.579	-0.606175	1.66224	-0.364673	0.715355	0.99577
MLBGBJ_02710	1301.3	0.442167	0.455859	0.969965	0.332064	0.89867
MLBGBJ_02715	207.1	-1.32255	1.40642	-0.940368	0.347029	0.912186
MLBGBJ_02720	74.4418	-8.86595	2.07596	-4.27078	1.94793e-05	0.00089153
MLBGBJ_02725	0	NA	NA	NA	NA	NA
MLBGBJ_02730	109.601	-2.2003	1.35547	-1.62327	0.104531	0.577804
MLBGBJ_02735	0	NA	NA	NA	NA	NA
MLBGBJ_02740	220.273	-0.905077	1.51591	-0.597053	0.550472	0.993642
MLBGBJ_02745	0	NA	NA	NA	NA	NA
MLBGBJ_02750	428.885	-0.517976	0.52339	-0.989656	0.322342	0.89067
MLBGBJ_02755	10.5256	0.799421	4.08673	0.195614	0.844913	0.998489
MLBGBJ_02760	9885.32	0.216368	0.186302	1.16138	0.245486	0.805038
MLBGBJ_02765	16.9113	-0.370442	2.66217	-0.13915	0.889331	0.99954
MLBGBJ_02770	346.483	-0.346819	1.23571	-0.280664	0.778968	0.996838
MLBGBJ_02775	203.27	0.449951	0.857848	0.524511	NA	NA
MLBGBJ_02780	0	NA	NA	NA	NA	NA
MLBGBJ_02785	5862.58	-0.800977	0.405442	-1.97556	0.0482042	0.407525
MLBGBJ_02790	738.016	-1.10955	0.914592	-1.21317	0.225067	0.78054
MLBGBJ_02795	3556.43	-2.3997	0.397291	-6.04014	1.53979e-09	1.35135e-07
MLBGBJ_02800	7331.77	-2.47227	0.357382	-6.91774	4.58897e-12	6.04106e-10
MLBGBJ_02805	7460.46	-1.42756	0.258518	-5.52208	3.35015e-08	2.37474e-06
MLBGBJ_02810	14530.4	0.497752	0.325049	1.53132	0.125691	0.619661
MLBGBJ_02815	3282.18	-0.452428	0.534232	-0.846876	0.397064	0.944244
MLBGBJ_02820	1393.46	-0.0823331	0.777149	-0.105942	0.915628	0.99954
MLBGBJ_02825	389.62	0.194506	0.668911	0.290781	0.771219	0.996838
MLBGBJ_02830	3395.9	-0.415486	0.27531	-1.50916	0.131259	0.639975
MLBGBJ_02835	731.778	-0.739922	0.849024	-0.871497	0.383483	0.932399
MLBGBJ_02840	2513.31	0.582123	0.409025	1.4232	0.154679	0.677702
MLBGBJ_02845	30.2264	-1.17033	2.31963	-0.504533	0.613887	0.993642
MLBGBJ_02850	433.972	-1.44643	0.606733	-2.38397	0.0171272	0.207668
MLBGBJ_02855	154.187	-0.257123	1.09204	-0.235452	0.813858	0.996838
MLBGBJ_02860	762.382	-0.362402	0.688315	-0.526506	0.598537	0.993642
MLBGBJ_02865	6087.17	-1.20166	0.377758	-3.18102	0.00146757	0.0357052
MLBGBJ_02870	200.666	-0.258047	0.774854	-0.333026	0.739115	0.996838
MLBGBJ_02875	513.243	-0.820872	1.05185	-0.780407	0.435151	0.974464
MLBGBJ_02880	87.0165	-0.674335	1.19084	-0.56627	0.57121	0.993642
MLBGBJ_02885	82.7344	-0.646721	0.987697	-0.654776	0.512612	0.993642
MLBGBJ_02890	544.358	-0.473704	0.937511	-0.505278	0.613364	0.993642
MLBGBJ_02895	20657.4	0.282189	0.792252	0.356186	0.721702	0.996838
MLBGBJ_02900	81687.4	-0.304857	0.296287	-1.02892	0.303515	0.87521
MLBGBJ_02905	9589.6	0.2325	0.238011	0.976846	0.328645	0.892668
MLBGBJ_02910	3.86165	-1.65082	4.09711	-0.402923	0.687005	0.993642
MLBGBJ_02915	1092.7	0.331413	0.462886	0.715971	0.474009	0.993489
MLBGBJ_02920	230.162	0.661258	1.71452	0.385681	0.699733	0.993642
MLBGBJ_02925	2.89829	-6.76869	4.25485	-1.59082	0.11165	0.591297
MLBGBJ_02930	2668.87	-0.10441	0.354496	-0.294532	0.768352	0.996838
MLBGBJ_02935	202.083	-0.305725	0.880219	-0.347329	0.728344	0.996838
MLBGBJ_02940	1536.69	-1.27307	0.821651	-1.54941	0.121283	0.613625
MLBGBJ_02945	590.46	-0.868434	0.758275	-1.14528	0.252095	0.81368
MLBGBJ_02950	1632.98	-0.361761	0.777218	-0.465457	0.641604	0.993642
MLBGBJ_02955	581.087	-1.68792	0.530781	-3.18007	0.00147238	0.0357052
MLBGBJ_02960	1420.32	0.471072	0.509829	0.92398	0.355497	0.912309
MLBGBJ_02965	0	NA	NA	NA	NA	NA
MLBGBJ_02970	2011.95	-0.343589	0.272214	-1.2622	0.206875	0.755519
MLBGBJ_02975	775.506	-0.302855	0.641928	-0.471789	0.637077	0.993642
MLBGBJ_02980	419.03	-0.444684	1.11941	-0.39725	0.691183	0.993642
MLBGBJ_02985	9854.9	-0.0803063	0.375426	-0.213907	0.83062	0.996838
MLBGBJ_02990	1392.59	-0.518968	0.581891	-0.891864	0.372466	0.922098
MLBGBJ_02995	100.563	0.425198	2.17592	0.195411	0.845071	0.998489
MLBGBJ_03000	0.477927	3.94077	4.26652	0.92365	0.355669	NA
MLBGBJ_03005	21.051	0.895666	3.84413	0.232996	NA	NA
MLBGBJ_03010	9940.97	0.179596	0.164634	1.09088	0.275327	0.840639
MLBGBJ_03015	3422.99	-0.196048	0.32948	-0.595023	0.551828	0.993642
MLBGBJ_03020	199.639	1.50271	0.842106	1.78447	0.074347	0.51536
MLBGBJ_03025	0	NA	NA	NA	NA	NA
MLBGBJ_03030	258.284	0.540905	1.10983	0.487377	0.625991	0.993642
MLBGBJ_03035	0.961755	0	4.40736	0	1	NA
MLBGBJ_03040	5081.79	-0.119168	0.215408	-0.553218	0.580114	0.993642
MLBGBJ_03045	327.515	-1.07595	1.05712	-1.01781	0.308769	0.879821
MLBGBJ_03050	169.814	-1.96148	1.2861	-1.52514	0.127224	0.625265
MLBGBJ_03055	1319.49	-0.748752	0.367383	-2.03807	0.0415429	0.373481
MLBGBJ_03060	0	NA	NA	NA	NA	NA
MLBGBJ_03065	0	NA	NA	NA	NA	NA
MLBGBJ_03070	0	NA	NA	NA	NA	NA
MLBGBJ_03075	16291.8	0.140174	0.187396	0.748009	0.454455	0.99073
MLBGBJ_03080	72.4517	-1.13068	1.21985	-0.926905	0.353976	0.912309
MLBGBJ_03085	3111.11	-0.547319	0.292726	-1.86973	0.0615216	0.460912
MLBGBJ_03090	2666.4	-1.09757	0.653654	-1.67913	0.0931268	0.564581
MLBGBJ_03095	5333.34	-0.564093	0.290837	-1.93955	0.052434	0.420156
MLBGBJ_03100	5962.28	-0.728991	0.379064	-1.92314	0.0544628	0.425834
MLBGBJ_03105	3198.87	-0.059798	0.239151	-0.250043	0.802554	0.996838
MLBGBJ_03110	0	NA	NA	NA	NA	NA
MLBGBJ_03115	74.3945	0.495914	1.65462	0.299715	0.764395	0.996838
MLBGBJ_03120	141.36	0.811117	1.11991	0.724268	0.468901	0.99073
MLBGBJ_03125	79.1944	0.688475	2.25019	0.305963	0.759633	0.996838
MLBGBJ_03130	1556.22	0.225522	0.564892	0.39923	0.689724	0.993642
MLBGBJ_03135	622.192	-0.259775	1.17714	-0.220683	0.825339	0.996838
MLBGBJ_03140	671.568	0.484742	0.818414	0.592295	0.553653	0.993642
MLBGBJ_03145	240.971	-0.159026	1.4366	-0.110696	0.911857	0.99954
MLBGBJ_03150	598.005	0.173999	0.980968	0.177375	0.859214	0.999476
MLBGBJ_03155	10744.9	0.324776	0.709828	0.457541	0.647282	0.993642
MLBGBJ_03160	971.019	-0.594684	0.652257	-0.911733	0.361909	0.917016
MLBGBJ_03165	66.2697	-0.524508	2.01825	-0.259883	0.794954	0.996838
MLBGBJ_03170	34.14	-3.49158	1.74365	-2.00245	0.045236	0.397951
MLBGBJ_03175	97.7854	0.17676	1.93579	0.0913118	0.927245	0.99954
MLBGBJ_03180	729.981	-0.0762171	0.698259	-0.109153	0.913081	0.99954
MLBGBJ_03185	11.8788	0.0188788	1.23116	0.0153342	0.987766	0.999995
MLBGBJ_03190	0	NA	NA	NA	NA	NA
MLBGBJ_03195	1879.52	0.0760115	0.374192	0.203135	0.839029	0.996838
MLBGBJ_03200	235.26	1.55903	1.42009	1.09784	0.272275	0.839134
MLBGBJ_03205	0	NA	NA	NA	NA	NA
MLBGBJ_03210	0	NA	NA	NA	NA	NA
MLBGBJ_03215	39.8759	0.440264	2.51339	0.175168	0.860948	0.999476
MLBGBJ_03220	53.6964	0.329832	2.57161	0.128259	0.897944	0.99954
MLBGBJ_03225	33.1069	1.83365	2.6181	0.700375	0.483693	0.993642
MLBGBJ_03230	0.0838395	0	4.40736	0	1	NA
MLBGBJ_03235	41.0034	-0.660409	1.67358	-0.394609	0.693132	0.993642
MLBGBJ_03240	1093.53	-0.804926	0.306884	-2.6229	0.00871848	0.127525
MLBGBJ_03245	4072.21	0.172387	0.407374	0.423168	0.672173	0.993642
MLBGBJ_03250	99.4323	-1.66698	1.894	-0.880136	0.378786	0.929308
MLBGBJ_03255	9091.11	0.345615	0.515107	0.670958	0.502247	0.993642
MLBGBJ_03260	740.658	0.128731	0.472379	0.272518	0.785224	0.996838
MLBGBJ_03265	50.8581	-0.108507	1.63544	-0.0663474	0.947101	0.99954
MLBGBJ_03270	244.94	-0.350892	1.58297	-0.221666	0.824574	0.996838
MLBGBJ_03275	4308.18	-0.286286	0.405548	-0.705925	0.480235	0.993642
MLBGBJ_03280	0	NA	NA	NA	NA	NA
MLBGBJ_03285	4021.31	0.0630793	0.300382	0.209997	0.83367	0.996838
MLBGBJ_03290	14439.4	0.905655	0.347305	2.60766	0.00911628	0.13126
MLBGBJ_03295	0	NA	NA	NA	NA	NA
MLBGBJ_03300	4.88276	-7.28733	4.2525	-1.71366	0.0865914	0.54598
MLBGBJ_03305	7.01788	-3.78838	3.45783	-1.09559	0.273257	0.839488
MLBGBJ_03310	0	NA	NA	NA	NA	NA
MLBGBJ_03315	46.1202	1.19295	2.34455	0.508817	0.610881	0.993642
MLBGBJ_03320	1.48272	-3.09209	4.15602	-0.744002	0.456875	NA
MLBGBJ_03325	2.99679	-7.15983	4.253	-1.68348	0.0922826	0.564581
MLBGBJ_03330	3900.2	-0.086258	0.277393	-0.310959	0.755832	0.996838
MLBGBJ_03335	0	NA	NA	NA	NA	NA
MLBGBJ_03340	0	NA	NA	NA	NA	NA
MLBGBJ_03345	0.125427	-2.74595	4.34647	-0.631765	0.527541	NA
MLBGBJ_03350	672.041	-0.0603376	0.616527	-0.0978669	0.922038	0.99954
MLBGBJ_03355	15.4935	-17.2646	4.2932	-4.0214	NA	NA
MLBGBJ_03360	4247.06	0.161863	0.605391	0.26737	0.789184	0.996838
MLBGBJ_03365	5.96923	-3.35915	4.10207	-0.818891	0.412849	0.9618
MLBGBJ_03370	3748.85	0.395143	0.684622	0.577169	0.563825	0.993642
MLBGBJ_03375	783.282	-0.093335	0.652823	-0.142971	0.886313	0.99954
MLBGBJ_03380	0	NA	NA	NA	NA	NA
MLBGBJ_03385	140.811	-1.02754	1.76262	-0.582961	0.559919	0.993642
MLBGBJ_03390	5564.1	-0.3469	0.359309	-0.965464	0.334312	0.903428
MLBGBJ_03395	189.734	-0.225048	1.11457	-0.201915	0.839983	0.996838
MLBGBJ_03400	92.3526	-1.11811	1.67883	-0.666007	0.505407	0.993642
MLBGBJ_03405	161.766	-1.46144	1.34502	-1.08655	0.277236	0.840639
MLBGBJ_03410	20634.6	-0.286098	0.606418	-0.471782	0.637082	0.993642
MLBGBJ_03415	66.6224	0.27969	2.01358	0.138902	0.889528	0.99954
MLBGBJ_03420	187.465	-0.436649	0.914705	-0.477366	0.633101	0.993642
MLBGBJ_03425	2059.33	0.0205151	0.502254	0.0408462	0.967419	0.99954
MLBGBJ_03430	3331.15	0.175225	0.506864	0.345705	0.729565	0.996838
MLBGBJ_03435	116.083	-0.222798	1.90711	-0.116825	NA	NA
MLBGBJ_03440	519.721	-1.82235	1.34103	-1.35892	0.174173	0.715512
MLBGBJ_03445	902.076	-0.321263	0.490011	-0.655624	0.512066	0.993642
MLBGBJ_03450	2766.35	-0.438742	0.621796	-0.705604	0.480435	0.993642
MLBGBJ_03455	6.56438	4.92054	4.25692	1.15589	0.247726	0.806772
MLBGBJ_03460	10695.6	0.214342	0.272857	0.785544	0.432135	0.973905
MLBGBJ_03465	2571	0.759932	0.431004	1.76317	0.0778724	0.524141
MLBGBJ_03470	0	NA	NA	NA	NA	NA
MLBGBJ_03475	0	NA	NA	NA	NA	NA
MLBGBJ_03480	0	NA	NA	NA	NA	NA
MLBGBJ_03485	3447.92	-0.361802	0.342602	-1.05604	0.29095	0.860707
MLBGBJ_03490	1187.46	0.207307	0.78763	0.263204	0.792393	0.996838
MLBGBJ_03495	1586.19	-0.261454	0.60628	-0.431244	0.666291	0.993642
MLBGBJ_03500	3010.13	-0.918502	0.371703	-2.47106	0.0134712	0.172413
MLBGBJ_03505	1706.27	0.53039	0.353712	1.4995	0.133744	0.642652
MLBGBJ_03510	231.366	-0.495463	0.882241	-0.561596	0.574391	0.993642
MLBGBJ_03515	714.135	-0.692756	0.769412	-0.900371	0.367923	0.920778
MLBGBJ_03520	465.601	0.558241	1.06686	0.523255	0.600797	0.993642
MLBGBJ_03525	1.80706	5.64522	4.25302	1.32734	0.184396	0.73002
MLBGBJ_03530	35.1564	-2.32392	2.95033	-0.787683	0.430882	0.973182
MLBGBJ_03535	1.14856	-5.77306	4.26253	-1.35438	0.175616	NA
MLBGBJ_03540	40.3885	-0.0558313	2.41302	-0.0231375	0.981541	0.999995
MLBGBJ_03545	52.4539	0.442902	1.96287	0.22564	0.821481	0.996838
MLBGBJ_03550	3018.32	-0.693616	0.546053	-1.27024	0.204	0.755519
MLBGBJ_03555	15.4797	0.748391	2.03702	0.367395	0.713325	0.995199
MLBGBJ_03560	205.719	-0.403302	1.19079	-0.338683	0.734848	0.996838
MLBGBJ_03565	0.335236	-2.74597	4.34647	-0.631769	0.527538	NA
MLBGBJ_03570	88.6523	-1.14012	1.74272	-0.654218	0.512972	0.993642
MLBGBJ_03575	8.69173	-2.26755	3.33257	-0.680421	0.496238	0.993642
MLBGBJ_03580	20563.8	-0.0648915	0.373067	-0.173941	0.861912	0.999476
MLBGBJ_03585	5812.87	-0.133447	0.557082	-0.239547	0.810682	0.996838
MLBGBJ_03590	728.281	0.304166	0.851828	0.357074	0.721036	0.996838
MLBGBJ_03595	483.459	-2.23115	1.05321	-2.11842	0.0341394	0.332904
MLBGBJ_03600	8770.42	0.19204	0.345114	0.556453	0.577901	0.993642
MLBGBJ_03605	630.903	-0.821993	1.05528	-0.778937	0.436017	0.975218
MLBGBJ_03610	1165.87	-1.27654	0.432365	-2.95245	0.00315258	0.0598991
MLBGBJ_03615	2700.1	0.251972	0.60578	0.415946	0.67745	0.993642
MLBGBJ_03620	7467.23	0.73768	0.277284	2.66038	0.00780529	0.119421
MLBGBJ_03625	526.317	0.248741	0.493971	0.503554	0.614575	0.993642
MLBGBJ_03630	3767.45	-0.171699	0.313972	-0.546859	0.584476	0.993642
MLBGBJ_03635	0	NA	NA	NA	NA	NA
MLBGBJ_03640	5652.29	-0.698136	0.522616	-1.33585	0.181599	0.73002
MLBGBJ_03645	63.7052	0.0273751	2.18059	0.012554	0.989984	0.999995
MLBGBJ_03650	0.386802	-1.93055	4.37358	-0.441411	0.658915	NA
MLBGBJ_03655	0	NA	NA	NA	NA	NA
MLBGBJ_03660	0.0353533	0.393474	4.40736	0.0892765	0.928862	NA
MLBGBJ_03665	1115.77	-0.852447	0.535726	-1.5912	0.111564	0.591297
MLBGBJ_03670	3599.92	0.366481	0.344418	1.06406	0.287302	0.854181
MLBGBJ_03675	693.854	-0.048098	0.724328	-0.0664036	0.947057	0.99954
MLBGBJ_03680	152.912	0.622193	1.20597	0.515927	0.605905	0.993642
MLBGBJ_03685	51.1443	1.45652	2.01298	0.723563	0.469334	0.99073
MLBGBJ_03690	19.1875	-1.41085	3.02059	-0.467077	0.640445	0.993642
MLBGBJ_03695	1059.04	0.304934	0.593907	0.513437	0.607646	0.993642
MLBGBJ_03700	6.44858	7.69604	4.24848	1.81148	NA	NA
MLBGBJ_03705	381.299	-0.113952	1.29769	-0.087811	0.930027	0.99954
MLBGBJ_03710	0.271981	-3.19901	4.33324	-0.738248	0.460364	NA
MLBGBJ_03715	3.20201	2.8371	4.13145	0.686708	0.492267	0.993642
MLBGBJ_03720	0	NA	NA	NA	NA	NA
MLBGBJ_03725	4.54431	-7.18006	4.25292	-1.68827	0.0913599	0.564581
MLBGBJ_03730	394.547	-0.380269	1.04119	-0.365223	0.714945	0.99577
MLBGBJ_03735	43.7657	-2.40396	3.23275	-0.743628	0.457102	0.99073
MLBGBJ_03740	64.4358	-4.96224	2.57195	-1.92937	0.0536849	0.422826
MLBGBJ_03745	55.0301	-1.01435	2.01492	-0.503421	0.614668	0.993642
MLBGBJ_03750	25780.8	0.56515	0.327493	1.72568	0.0844044	0.54013
MLBGBJ_03755	530.226	-0.265705	1.08475	-0.244945	0.806499	0.996838
MLBGBJ_03760	145.153	-2.48665	1.21167	-2.05224	0.0401459	0.36815
MLBGBJ_03765	17.3955	-4.93462	3.03893	-1.6238	0.104418	0.577804
MLBGBJ_03770	1618.34	-1.08882	0.475898	-2.28793	0.0221417	0.247316
MLBGBJ_03775	288.873	0.0255815	1.28009	0.0199842	0.984056	0.999995
MLBGBJ_03780	3298.63	0.0837716	0.657555	0.127399	0.898625	0.99954
[truncated: 1,782 more rows]

## Sheet: nitrate-v-input
	baseMean	log2FoldChange	lfcSE	stat	pvalue	padj
[truncated: 2,538 more rows]

[truncated: 2 more sheets: oxygen-v-input, nitrate-v-oxygen]
